# Supplementary material for: Isoform-level analyses of 6 cancers uncover extensive genetic risk mechanisms undetected at the gene-level
Source: Br J Cancer. 2025 Aug 7;133(6):874–85. doi: 10.1038/s41416-025-03141-y (PMC12449480; doi:10.1038/s41416-025-03141-y)
Supplement: Supplementary file 2 — Supplemental Tables S1–S13. [file 41416_2025_3141_MOESM2_ESM.xlsx]

## Sheet: Manifest
Table	Description
Supplemental Table 1	GWAS sample size and assignments of relevant tissues to cancer indication
Supplemental Table 2	Sample size and tissues for functional genomics reference panels
Supplemental Table 3	isoTWAS and finemapping results for genes with FDR-adjusted P < 0.05 and permutation P < 0.05 across 12 cancer indications
Supplemental Table 4	TWAS and finemapping results for genes with FDR-adjusted P < 0.05 and permutation P < 0.05 across 12 cancer indications
Supplemental Table 5	Summary of gene-level associations across isoTWAS and TWAS
Supplemental Table 6	Key biological pathways that were enriched for cancer-specific sets of isoTWAS-prioritized genes
Supplemental Table 7	Number of GWAS loci tagged by each method within 0.5 Mb
Supplemental Table 8	isoQTL and eQTL colocalization results
Supplemental Table 9	Estimation of expression-mediated SNP heritability by MESC
Supplemental Table 10	ENCODE and ROADMAP Data Accessions
Supplemental Table 11	SpliceAI Look-Up Results: Variants with Moderate or Higher Predicted Score
Supplemental Table 12	Transcript-based p-values from VAAST in rare variant analysis
Supplemental Table 13	Exon-specific p-values from VAAST in rare variant analysis

## Sheet: Supplemental Table1
Supplemental Table1 : GWAS sample size and assignments of relevant tissues to cancer indication
Outcome	Doi	N_Cases	N_Controls	N	Tissue
BRCA	10.1038/nature24284	122977	105974	228951	Adipose_Subcutaneous, Adipose_Visceral_Omentum, Breast, Cells_Cultured_fibroblasts, Cells_EBV-transformed_lymphocytes, Ovary, Spleen, Uterus, Vagina, Whole_Blood
ER- BRCA	10.1038/ng.3785	30882	110058	140940	Adipose_Subcutaneous, Adipose_Visceral_Omentum, Breast, Cells_Cultured_fibroblasts, Cells_EBV-transformed_lymphocytes, Vagina, Spleen, Whole_Blood, Ovary,
ER+ BRCA	10.1038/nature24284	69501	95042	164543	Adipose_Subcutaneous, Adipose_Visceral_Omentum, Breast, Cells_Cultured_fibroblasts, Cells_EBV-transformed_lymphocytes, Ovary, Spleen, Uterus, Vagina, Whole_Blood
CRC	10.1038/s41588-018-0286-6	55168	65160	120328	Adipose_Subcutaneous, Adipose_Visceral_Omentum, Cells_Cultured_fibroblasts, Cells_EBV-transformed_lymphocytes, Colon_Sigmoid, Colon_Transverse, Spleen, Stomach, Whole_Blood
LUAD	10.1038/ng.3892	11273	55483	66756	Adipose_Subcutaneous, Adipose_Visceral_Omentum, Cells_Cultured_fibroblasts, Cells_EBV-transformed_lymphocytes, Esophagus_Gastroesophageal_Junction, Esophagus_Gastroesophageal_Junction, Esophagus_Mucosa, Esophagus_Muscularis, Lung, Minor_Salivary_Gland, Spleen, Whole_Blood
LUNG	10.1038/ng.3892	29266	56450	85716	Adipose_Subcutaneous, Adipose_Visceral_Omentum, Cells_Cultured_fibroblasts, Cells_EBV-transformed_lymphocytes, Esophagus_Gastroesophageal_Junction, Esophagus_Mucosa, Esophagus_Muscularis, Lung, Minor_Salivary_Gland, Small_Intestine_Terminal_Ileum, Spleen, Whole_Blood
LUSC	10.1038/ng.3892	7426	55627	63053	Adipose_Subcutaneous, Adipose_Visceral_Omentum, Cells_Cultured_fibroblasts, Cells_EBV-transformed_lymphocytes, Esophagus_Gastroesophageal_Junction, Esophagus_Mucosa, Esophagus_Muscularis, Lung, Minor_Salivary_Gland, Spleen, Whole_Blood
OVCA	10.1038/ng.3826	22406	40951	63357	Adipose_Subcutaneous, Adipose_Visceral_Omentum, Breast, Cells_Cultured_fibroblasts, Cells_EBV-transformed_lymphocytes, Ovary, Spleen, Uterus, Vagina, Whole_Blood
OVCA ser	10.1038/ng.3826	19890	68502	88392	Adipose_Subcutaneous, Adipose_Visceral_Omentum, Breast, Cells_Cultured_fibroblasts, Cells_EBV-transformed_lymphocytes, Ovary, Spleen, Uterus, Vagina, Whole_Blood
PRCA	10.1038/s41588-018-0142-8	79166	61106	140272	Adipose_Subcutaneous, Adipose_Visceral_Omentum, Cells_Cultured_fibroblasts, Cells_EBV-transformed_lymphocytes, Prostate, Spleen, Testis, Whole_Blood
Adv PRCA	10.1038/s41588-018-0142-8	15167	58308	73475	Adipose_Subcutaneous, Adipose_Visceral_Omentum, Cells_Cultured_fibroblasts, Cells_EBV-transformed_lymphocytes, Prostate, Spleen, Testis, Whole_Blood
UCEC	10.1038/s41467-018-05427-7	12906	108979	121885	Adipose_Subcutaneous, Adipose_Visceral_Omentum, Breast, Cells_Cultured_fibroblasts, Cells_EBV-transformed_lymphocytes, Ovary, Spleen, Uterus, Vagina, Whole_Blood

## Sheet: Supplemental Table 2
Supplemental Table 2 : Sample size and tissues for functional genomics reference panels
Study	Tissue	Sample Size
GTEx	Adipose_Subcutaneous	492
GTEx	Adipose_Visceral_Omentum	402
GTEx	Breast - Mammary Tissue	337
GTEx	Cells_Cultured_fibroblasts	416
GTEx	Cells_EBV-transformed_lymphocytes	116
GTEx	Colon_Sigmoid	273
GTEx	Colon_Transverse	305
GTEx	Esophagus_Gastroesophageal_Junction	281
GTEx	Esophagus_Mucosa	424
GTEx	Esophagus_Muscularis	396
GTEx	Lung	444
GTEx	Minor_Salivary_Gland	118
GTEx	Ovary	140
GTEx	Prostate	186
GTEx	Small_Intestine_Terminal_Ileum	144
GTEx	Spleen	185
GTEx	Stomach	269
GTEx	Testis	277
GTEx	Uterus	108
GTEx	Vagina	122
GTEx	Whole_Blood	574

## Sheet: Supplemental Table 3
Supplemental Table 3 : isoTWAS and finemapping results for genes with FDR-adjusted P < 0.05 and permutation P < 0.05 across 12 cancer indications
Gene	Outcome	HGNC	Transcript	Chromosome	Start	End	Tissue	Z	Screening Adjusted P	Confirmation P	Permutation P	Top GWAS SNP	Top GWAS P	PIP	In Credible Set	pLI	shet
ENSG00000162576	Breast (ER-)	MXRA8	ENST00000460473.1	1	1352689	1361777	Adipose_Visceral_Omentum	3.58823	0.0453238	0.000332936	0.000999001	rs11260624	0.00235272	1	TRUE	6.5325e-13	0.00546483
ENSG00000008130	Breast (ER-)	NADK	ENST00000460602.5	1	1751232	1780457	Adipose_Visceral_Omentum	3.94009	0.0484885	0.000651602	0.000999001	rs11260624	0.00235272	1	TRUE		0.0291786
ENSG00000188807	Breast (ER-)	TMEM201	ENST00000508400.1	1	9588911	9614877	Spleen	-5.41667	2.58e-05	1.21e-07	0.000999001	rs604369	6.07e-08	6.95e-71	FALSE		0.0824815
ENSG00000171608	Breast (ER-)	PIK3CD	ENST00000479223.1	1	9629889	9729114	Spleen	-6.97128	1.96e-08	1.57e-11	0.000999001	rs616402	1.92e-21	5.51e-73	FALSE	1	0.119634
ENSG00000171608	Breast (ER-)	PIK3CD	ENST00000536656.5	1	9629889	9729114	Spleen	-5.79063	1.96e-08	2.8e-08	0.00699301	rs616402	1.92e-21	9.62e-70	FALSE	1	0.119634
ENSG00000171608	Breast (ER-)	PIK3CD	ENST00000484851.1	1	9629889	9729114	Spleen	6.15366	1.96e-08	3.79e-09	0.00999001	rs616402	1.92e-21	2.03e-74	FALSE	1	0.119634
ENSG00000162441	Breast (ER-)	LZIC	ENST00000377213.1	1	9922113	9943407	Cells_Cultured_fibroblasts	-5.87731	6.99e-06	8.34e-09	0.012987	rs616402	1.92e-21	1.5e-70	FALSE	4.454e-07	0.0110072
ENSG00000173614	Breast (ER-)	NMNAT1	ENST00000496751.1	1	9943428	9985501	Spleen	-4.31806	4.68e-05	4.72e-05	0.000999001	rs710130	7.11e-08	2.16e-46	FALSE		0.00247506
ENSG00000173614	Breast (ER-)	NMNAT1	ENST00000462686.1	1	9943428	9985501	Spleen	5.51001	4.68e-05	1.08e-07	0.000999001	rs710130	7.11e-08	2.16e-46	FALSE		0.00247506
ENSG00000173614	Breast (ER-)	NMNAT1	ENST00000462686.1	1	9943428	9985501	Ovary	5.04702	0.000529819	1.35e-06	0.030969	rs616402	1.92e-21	5.35e-74	FALSE		0.00247506
ENSG00000130939	Breast (ER-)	UBE4B	ENST00000343090.11	1	10032832	10181239	Cells_Cultured_fibroblasts	-6.71961	1.27e-07	7.29e-11	0.001998	rs616402	1.92e-21	3.84e-51	FALSE		0.179758
ENSG00000054523	Breast (ER-)	KIF1B	ENST00000377093.9	1	10210570	10381603	Uterus	-3.71556	0.015293	0.000811015	0.001998	rs4348727	2.85e-05	5.1e-87	FALSE	1	0.0983431
ENSG00000054523	Breast (ER-)	KIF1B	ENST00000622724.3	1	10210570	10381603	Ovary	3.87277	0.0466453	0.000753239	0.023976	rs616402	1.92e-21	3.29e-89	FALSE	1	0.0983431
ENSG00000054523	Breast (ER-)	KIF1B	ENST00000470616.1	1	10210570	10381603	Spleen	5.7437	1.73e-05	3.71e-08	0.00499501	rs616402	1.92e-21	1.29e-80	FALSE	1	0.0983431
ENSG00000054523	Breast (ER-)	KIF1B	ENST00000635499.1	1	10210570	10381603	Adipose_Subcutaneous	-6.05695	4.74e-06	4.16e-09	0.00799201	rs616402	1.92e-21	1.06e-80	FALSE	1	0.0983431
ENSG00000251503	Breast (ER-)	CENPS-CORT	ENST00000602787.6	1	10430102	10452153	Cells_Cultured_fibroblasts	5.60218	1.12e-05	2.12e-08	0.00999001	rs616402	1.92e-21	1.68e-80	FALSE	0.15746	0.00211337
ENSG00000251503	Breast (ER-)	CENPS-CORT	ENST00000465026.1	1	10430102	10452153	Cells_Cultured_fibroblasts	5.55535	1.12e-05	2.77e-08	0.00599401	rs616402	1.92e-21	1.42e-82	FALSE	0.15746	0.00211337
ENSG00000251503	Breast (ER-)	CENPS-CORT	ENST00000602787.6	1	10430102	10452153	Whole_Blood	-5.33028	5.78e-07	9.81e-08	0.028971	rs616402	1.92e-21	1.92e-85	FALSE	0.15746	0.00211337
ENSG00000175279	Breast (ER-)	CENPS	ENST00000462462.1	1	10430433	10442808	Uterus	-5.27026	0.000104624	2.72e-07	0.001998	rs616402	1.92e-21	2.08e-43	FALSE		0.00146724
ENSG00000175279	Breast (ER-)	CENPS	ENST00000477755.1	1	10430433	10442808	Uterus	4.90649	0.000104624	9.27e-07	0.0499501	rs616402	1.92e-21	1.15e-88	FALSE		0.00146724
ENSG00000175279	Breast (ER-)	CENPS	ENST00000309048.8	1	10430433	10442808	Uterus	-5.14634	0.000104624	5.31e-07	0.001998	rs616402	1.92e-21	2.08e-43	FALSE		0.00146724
ENSG00000175279	Breast (ER-)	CENPS	ENST00000309048.8	1	10430433	10442808	Vagina	-4.72128	0.00301643	7.03e-06	0.000999001	rs616402	1.92e-21	3.52e-88	FALSE		0.00146724
ENSG00000160049	Breast (ER-)	DFFA	ENST00000377036.2	1	10456522	10472529	Uterus	6.0153	3.81e-06	3.59e-09	0.00799201	rs616402	1.92e-21	5.56e-82	FALSE		0.00230823
ENSG00000142655	Breast (ER-)	PEX14	ENST00000491661.2	1	10472288	10630758	Cells_Cultured_fibroblasts	6.93123	1.17e-08	0	0.001998	rs616402	1.92e-21	1.04e-76	FALSE	0.90733	0.063922
ENSG00000130940	Breast (ER-)	CASZ1	ENST00000344008.5	1	10636604	10796650	Adipose_Visceral_Omentum	5.38897	6.85e-05	7.09e-08	0.00499501	rs616402	1.92e-21	3.51e-83	FALSE	1	0.165734
ENSG00000130940	Breast (ER-)	CASZ1	ENST00000472814.1	1	10636604	10796650	Vagina	5.33801	0.000364584	6.58e-07	0.000999001	rs616402	1.92e-21	1.59e-89	FALSE	1	0.165734
ENSG00000130940	Breast (ER-)	CASZ1	ENST00000492173.1	1	10636604	10796650	Adipose_Visceral_Omentum	-5.26896	6.85e-05	1.37e-07	0.023976	rs616402	1.92e-21	2.31e-91	FALSE	1	0.165734
ENSG00000130940	Breast (ER-)	CASZ1	ENST00000377022.8	1	10636604	10796650	Whole_Blood	3.99181	0.021932	0.000196712	0.046953	rs616402	1.92e-21	6.07e-92	FALSE	1	0.165734
ENSG00000120948	Breast (ER-)	TARDBP	ENST00000617172.4	1	11012344	11030528	Spleen	5.51421	5.38e-06	8.06e-07	0.011988	rs616402	1.92e-21	1.23e-90	FALSE		0.296449
ENSG00000120948	Breast (ER-)	TARDBP	ENST00000617172.4	1	11012344	11030528	Vagina	-4.84397	0.00143327	2.42e-05	0.00699301	rs2781233	1.53e-09	0.25	TRUE		0.296449
ENSG00000120948	Breast (ER-)	TARDBP	ENST00000607145.1	1	11012344	11030528	Spleen	-5.47484	5.38e-06	9.63e-07	0.021978	rs616402	1.92e-21	5.54e-73	FALSE		0.296449
ENSG00000120948	Breast (ER-)	TARDBP	ENST00000472476.5	1	11012344	11030528	Vagina	4.84397	0.00143327	2.42e-05	0.010989	rs2781233	1.53e-09	0.25	TRUE		0.296449
ENSG00000120948	Breast (ER-)	TARDBP	ENST00000618606.1	1	11012344	11030528	Vagina	-4.84397	0.00143327	2.42e-05	0.011988	rs2781233	1.53e-09	0.25	TRUE		0.296449
ENSG00000120948	Breast (ER-)	TARDBP	ENST00000480464.2	1	11012344	11030528	Whole_Blood	-5.22396	0.00107069	1.58e-06	0.015984	rs616402	1.92e-21	5.63e-77	FALSE		0.296449
ENSG00000120948	Breast (ER-)	TARDBP	ENST00000618606.1	1	11012344	11030528	Ovary	5.2981	0.00048669	2.81e-06	0.022977	rs616402	1.92e-21	2.37e-87	FALSE		0.296449
ENSG00000120948	Breast (ER-)	TARDBP	ENST00000480464.2	1	11012344	11030528	Vagina	-4.84397	0.00143327	2.42e-05	0.00999001	rs2781233	1.53e-09	0.25	TRUE		0.296449
ENSG00000120948	Breast (ER-)	TARDBP	ENST00000614757.4	1	11012344	11030528	Ovary	5.28004	0.00048669	3.1e-06	0.024975	rs616402	1.92e-21	1.46e-87	FALSE		0.296449
ENSG00000120948	Breast (ER-)	TARDBP	ENST00000610369.4	1	11012344	11030528	Ovary	-4.92368	0.00048669	1.95e-05	0.02997	rs616402	1.92e-21	1.04e-89	FALSE		0.296449
ENSG00000120948	Breast (ER-)	TARDBP	ENST00000613864.4	1	11012344	11030528	Vagina	-4.84397	0.00143327	2.42e-05	0.002997	rs2781233	1.53e-09	0.25	FALSE		0.296449
ENSG00000120948	Breast (ER-)	TARDBP	ENST00000477447.6	1	11012344	11030528	Vagina	4.84397	0.00143327	2.42e-05	0.00599401	rs2781233	1.53e-09	0.25	TRUE		0.296449
ENSG00000120948	Breast (ER-)	TARDBP	ENST00000476201.5	1	11012344	11030528	Spleen	-6.19766	5.38e-06	1.32e-08	0.003996	rs616402	1.92e-21	2.26e-75	FALSE		0.296449
ENSG00000120948	Breast (ER-)	TARDBP	ENST00000614494.1	1	11012344	11030528	Vagina	-4.84397	0.00143327	2.42e-05	0.00899101	rs2781233	1.53e-09	0.25	TRUE		0.296449
ENSG00000120948	Breast (ER-)	TARDBP	ENST00000613177.1	1	11012344	11030528	Vagina	4.84397	0.00143327	2.42e-05	0.00999001	rs2781233	1.53e-09	0.25	TRUE		0.296449
ENSG00000009724	Breast (ER-)	MASP2	ENST00000480221.1	1	11022009	11047239	Ovary	5.81973	6.14e-09	5.89e-09	0.014985	rs12741973	1.42e-12	6.89e-48	FALSE	2.6084e-08	0.0005712
ENSG00000009724	Breast (ER-)	MASP2	ENST00000480221.1	1	11022009	11047239	Ovary	5.81973	6.14e-09	5.89e-09	0.014985	rs12741973	1.42e-12	1	TRUE	2.6084e-08	0.0005712
ENSG00000009724	Breast (ER-)	MASP2	ENST00000400897.8	1	11022009	11047239	Ovary	-7.09553	6.14e-09	1.29e-12	0.000999001	rs616402	1.92e-21	1	TRUE	2.6084e-08	0.0005712
ENSG00000116649	Breast (ER-)	SRM	ENST00000376957.7	1	11054584	11060020	Whole_Blood	-5.12327	0.000690475	9.01e-07	0.023976	rs616402	1.92e-21	4.14e-73	FALSE		0.0558959
ENSG00000116649	Breast (ER-)	SRM	ENST00000487300.1	1	11054584	11060020	Whole_Blood	4.80738	0.000690475	4.59e-06	0.036963	rs616402	1.92e-21	1.62e-91	FALSE		0.0558959
ENSG00000171824	Breast (ER-)	EXOSC10	ENST00000470611.5	1	11066618	11099869	Cells_EBV-transformed_lymphocytes	-4.91935	6.08e-08	7.82e-06	0.024975	rs616402	1.92e-21	3.13e-80	FALSE		0.00899886
ENSG00000171824	Breast (ER-)	EXOSC10	ENST00000469634.5	1	11066618	11099869	Cells_EBV-transformed_lymphocytes	6.94168	6.08e-08	3.49e-11	0.000999001	rs616402	1.92e-21	3.98e-21	FALSE		0.00899886
ENSG00000198793	Breast (ER-)	MTOR	ENST00000361445.9	1	11106535	11262556	Adipose_Visceral_Omentum	6.26736	4.84e-06	1.84e-09	0.000999001	rs616402	1.92e-21	1.08e-45	FALSE	1	0.141788
ENSG00000171819	Breast (ER-)	ANGPTL7	ENST00000476934.1	1	11189355	11195981	Uterus	6.25952	6.56e-07	3.86e-10	0.000999001	rs2274985	3.58e-08	6.82e-47	FALSE	1.8591e-12	0.00118625
ENSG00000171819	Breast (ER-)	ANGPTL7	ENST00000476934.1	1	11189355	11195981	Uterus	6.25952	6.56e-07	3.86e-10	0.000999001	rs2274985	3.58e-08	1	TRUE	1.8591e-12	0.00118625
ENSG00000171819	Breast (ER-)	ANGPTL7	ENST00000476934.1	1	11189355	11195981	Vagina	-5.39239	7.83e-05	0	0.014985	rs616402	1.92e-21	6.88e-68	FALSE	1.8591e-12	0.00118625
ENSG00000120942	Breast (ER-)	UBIAD1	ENST00000486588.6	1	11273198	11296049	Whole_Blood	-4.90116	0.000690475	0	0.023976	rs616402	1.92e-21	8.74e-71	FALSE		0.0214972
ENSG00000189266	Breast (ER-)	PNRC2	ENST00000374468.1	1	23956839	23963462	Cells_Cultured_fibroblasts	4.04482	0.0135981	0.000104728	0.00699301	rs2864705	0.000293059	1	TRUE		0.0187566
ENSG00000134644	Breast (ER-)	PUM1	ENST00000529846.5	1	30931506	31065991	Uterus	4.04668	0.0447472	0.000727297	0.001998	rs6694709	0.00059762	1	TRUE		0.329607
ENSG00000162521	Breast (ER-)	RBBP4	ENST00000414241.7	1	32651142	32686211	Whole_Blood	3.73077	0.0420271	0.000381792	0.000999001	rs7548195	0.000190896	0.794339	TRUE		0.27332
ENSG00000142694	Breast (ER-)	EVA1B	ENST00000490466.2	1	36322030	36324154	Spleen	3.60063	0.0353468	0.000317448	0.000999001	rs11263972	0.000154635	0.000377461	FALSE	0.00062286	0.0269123
ENSG00000214114	Breast (ER-)	MYCBP	ENST00000397572.5	1	38862493	38873368	Cells_Cultured_fibroblasts	-4.12616	0.0108243	7.38e-05	0.001998	rs12037222	0.000318217	1	TRUE	0.61707	0.055519
ENSG00000117016	Breast (ER-)	RIMS3	ENST00000372683.1	1	40620680	40665682	Cells_EBV-transformed_lymphocytes	3.57175	0.0374245	0.000354606	0.000999001	rs10890160	4.31e-06	1	TRUE	0.025408	0.0380593
ENSG00000198815	Breast (ER-)	FOXJ3	ENST00000545068.5	1	42176539	42335877	Whole_Blood	-3.76732	0.0371761	0.000330021	0.00599401	rs10890160	4.31e-06	1	TRUE	0.9977	0.25395
ENSG00000127125	Breast (ER-)	PPCS	ENST00000372556.3	1	42456117	42473385	Cells_EBV-transformed_lymphocytes	-4.0726	0.0228202	0.000278947	0.000999001	rs10890160	4.31e-06	0.624882	TRUE	0.0068278	0.00563034
ENSG00000117385	Breast (ER-)	P3H1	ENST00000460831.1	1	42746335	42767084	Ovary	-4.0459	0.0379797	0.000573354	0.000999001	rs349439	0.000603581	0.00020174	FALSE		0.00580982
ENSG00000142949	Breast (ER-)	PTPRF	ENST00000359947.9	1	43525187	43623666	Whole_Blood	4.13569	0.0198708	0.000106165	0.001998	rs11210675	0.00206553	0.0111583	FALSE	1	0.100315
ENSG00000181754	Breast (ER-)	AMIGO1	ENST00000369864.5	1	109504178	109509738	Ovary	-3.39394	0.040563	0	0.000999001	rs6668000	0.000688949	1	TRUE	1	0.128607
ENSG00000162825	Breast (ER-)	NBPF20	ENST00000392971.6	1	145289900	145425603	Cells_Cultured_fibroblasts	4.28305	0.00965936	7.37e-05	0.024975	rs4471211	0.00926976	1	TRUE	4.0386e-26	0.0149581
ENSG00000186141	Breast (ER-)	POLR3C	ENST00000471254.5	1	145824053	145844402	Cells_Cultured_fibroblasts	5.1149	0.000548133	1.26e-06	0.000999001	rs2274619	0.00729283	1	TRUE	0.00025367	0.00353257
ENSG00000143127	Breast (ER-)	ITGA10	ENST00000468261.1	1	145891208	145910111	Uterus	5.28457	0.000146014	2.52e-07	0.000999001	rs2274619	0.00729283	1	TRUE	1.4319e-21	0.00310471
ENSG00000143127	Breast (ER-)	ITGA10	ENST00000369304.8	1	145891208	145910111	Spleen	3.69729	0.0270437	0.000217911	0.015984	rs2274619	0.00729283	8.72e-10	FALSE	1.4319e-21	0.00310471
ENSG00000271383	Breast (ER-)	NBPF19	ENST00000369227.7	1	149475045	149556361	Cells_Cultured_fibroblasts	4.72358	0.000761702	0	0.002997	rs11205303	8.49e-05	0.0014092	FALSE	0.048986
ENSG00000150337	Breast (ER-)	FCGR1A	ENST00000444948.5	1	149782671	149791675	Cells_EBV-transformed_lymphocytes	3.39571	0.0371331	0	0.033966	rs9659073	0.000214725	0.994269	TRUE	0.42525	0.00208808
ENSG00000014914	Breast (ER-)	MTMR11	ENST00000495054.1	1	149928651	149936879	Spleen	-4.93918	0.00117317	5.49e-06	0.002997	rs11205303	8.49e-05	0.0014164	FALSE	5.3305e-24	0.00243557
ENSG00000023902	Breast (ER-)	PLEKHO1	ENST00000441340.1	1	150149183	150164720	Adipose_Subcutaneous	-3.52407	0.0367301	0	0.024975	rs11205303	8.49e-05	1.51e-05	FALSE	0.043445	0.0465308
ENSG00000143401	Breast (ER-)	ANP32E	ENST00000616917.4	1	150218417	150236156	Adipose_Visceral_Omentum	-3.73484	0.0389489	0.00056351	0.003996	rs9659073	0.000214725	1.59e-09	FALSE	0.87931	0.146031
ENSG00000117362	Breast (ER-)	APH1A	ENST00000486308.1	1	150265399	150269580	Adipose_Subcutaneous	-3.80838	0.0336526	0.000279766	0.013986	rs11205303	8.49e-05	0.998567	TRUE	0.13483	0.114487
ENSG00000143382	Breast (ER-)	ADAMTSL4	ENST00000489159.1	1	150549369	150560937	Adipose_Subcutaneous	-3.5852	0.0499117	0.000336817	0.040959	rs9659073	0.000214725	1.52e-05	FALSE	7.9679e-18	0.00176843
ENSG00000143382	Breast (ER-)	ADAMTSL4	ENST00000369038.6	1	150549369	150560937	Vagina	-4.24858	0.00956746	2.15e-05	0.003996	rs11205303	8.49e-05	0.00573633	FALSE	7.9679e-18	0.00176843
ENSG00000143379	Breast (ER-)	SETDB1	ENST00000498193.5	1	150926263	150964744	Uterus	-4.60495	0.0099927	5.36e-05	0.000999001	rs11205303	8.49e-05	0.9985	TRUE		0.148584
ENSG00000143379	Breast (ER-)	SETDB1	ENST00000448029.5	1	150926263	150964744	Cells_EBV-transformed_lymphocytes	-4.28356	0.0209615	0.000257496	0.00499501	rs11205303	8.49e-05	7.13e-05	FALSE		0.148584
ENSG00000159352	Breast (ER-)	PSMD4	ENST00000461434.1	1	151254709	151267479	Cells_Cultured_fibroblasts	-4.06628	0.0126255	9.55e-05	0.00499501	rs9659073	0.000214725	4.38e-09	FALSE		0.288792
ENSG00000158481	Breast (ER-)	CD1C	ENST00000443761.1	1	158289923	158294774	Ovary	3.7178	0.0289106	0.000200967	0.00499501	rs857725	0.000228986	1	TRUE	9.9357e-13	0.00247704
ENSG00000117475	Breast (ER-)	BLZF1	ENST00000367807.7	1	169367970	169396540	Ovary	-3.6936	0.026787	0.000442197	0.002997	rs10918925	0.00151541	0.000156438	TRUE	0.44857	0.00664409
ENSG00000117475	Breast (ER-)	BLZF1	ENST00000367808.8	1	169367970	169396540	Ovary	-3.6936	0.026787	0.000442197	0.00599401	rs10918925	0.00151541	0.000156438	TRUE	0.44857	0.00664409
ENSG00000116698	Breast (ER-)	SMG7	ENST00000444547.6	1	183472216	183598246	Cells_Cultured_fibroblasts	4.12737	0.0152802	0.000220166	0.012987	rs7518244	0.000751682	0.000179243	FALSE		0.163333
ENSG00000198860	Breast (ER-)	TSEN15	ENST00000645668.2	1	184051651	184123978	Adipose_Subcutaneous	4.1135	0.038182	0.000428675	0.010989	rs4651172	0.00288439	0.00342392	TRUE		0.0175557
ENSG00000159166	Breast (ER-)	LAD1	ENST00000367313.4	1	201380833	201399915	Ovary	-6.42	3.04e-07	1.36e-10	0.000999001	rs6678914	1.36e-10	1	TRUE	0.057473	0.00153446
ENSG00000143862	Breast (ER-)	ARL8A	ENST00000491358.1	1	202133404	202144743	Cells_Cultured_fibroblasts	-3.73499	0.0149858	0	0.00799201	rs4950774	8.58e-11	0.718247	TRUE	0.99493	0.257499
ENSG00000077152	Breast (ER-)	UBE2T	ENST00000487227.6	1	202331544	202341984	Ovary	-3.88775	0.0178111	0.000101177	0.002997	rs4950774	8.58e-11	0.0336278	FALSE		0.0025881
ENSG00000159348	Breast (ER-)	CYB5R1	ENST00000483915.1	1	202961873	202967275	Cells_EBV-transformed_lymphocytes	-3.96307	0.0277633	0.000369964	0.002997	rs4950774	8.58e-11	0.137354	TRUE	8.6157e-05	0.00211802
ENSG00000058668	Breast (ER-)	ATP2B4	ENST00000367218.7	1	203626832	203744081	Cells_EBV-transformed_lymphocytes	3.72314	0.0261039	0.000196763	0.000999001	rs4951401	8.22e-26	1.47e-22	FALSE		0.0493411
ENSG00000122188	Breast (ER-)	LAX1	ENST00000442561.7	1	203765177	203776372	Vagina	-5.62743	7.83e-05	3.66e-08	0.002997	rs4951401	8.22e-26	1	TRUE	0.0013635	0.00193409
ENSG00000058673	Breast (ER-)	ZC3H11A	ENST00000367210.3	1	203795623	203854999	Spleen	-7.28917	5.98e-09	3.12e-12	0.002997	rs4951401	8.22e-26	1	TRUE		0.151433
ENSG00000143845	Breast (ER-)	ETNK2	ENST00000444817.1	1	204131062	204152044	Adipose_Visceral_Omentum	-4.29274	0.0091906	5.29e-05	0.000999001	rs4951401	8.22e-26	1.85e-23	FALSE	0.042984	0.0117057
ENSG00000143845	Breast (ER-)	ETNK2	ENST00000472340.5	1	204131062	204152044	Ovary	4.58994	0.00502842	2.22e-05	0.00999001	rs4951401	8.22e-26	6.68e-23	FALSE	0.042984	0.0117057
ENSG00000143845	Breast (ER-)	ETNK2	ENST00000422699.5	1	204131062	204152044	Adipose_Visceral_Omentum	3.91134	0.0091906	0.00027536	0.03996	rs4951401	8.22e-26	4.43e-17	FALSE	0.042984	0.0117057
ENSG00000143850	Breast (ER-)	PLEKHA6	ENST00000564627.2	1	204218853	204378214	Vagina	7.04271	8.49e-09	1.89e-12	0.000999001	rs4951401	8.22e-26	3.77e-13	FALSE	0.33675	0.0432825
ENSG00000143850	Breast (ER-)	PLEKHA6	ENST00000672625.1	1	204218853	204378214	Vagina	-5.09293	8.49e-09	3.53e-07	0.017982	rs4951401	8.22e-26	3.77e-18	FALSE	0.33675	0.0432825
ENSG00000133056	Breast (ER-)	PIK3C2B	ENST00000424712.6	1	204422628	204494805	Spleen	6.60795	2.33e-07	2.73e-10	0.003996	rs4951401	8.22e-26	2.22e-11	FALSE		0.0669782
ENSG00000133056	Breast (ER-)	PIK3C2B	ENST00000496872.1	1	204422628	204494805	Ovary	3.96251	0.0339976	0.000444987	0.000999001	rs4951401	8.22e-26	1.75e-22	FALSE		0.0669782
ENSG00000133056	Breast (ER-)	PIK3C2B	ENST00000415899.2	1	204422628	204494805	Spleen	-5.30514	2.33e-07	7.88e-07	0.00499501	rs4951401	8.22e-26	2.37e-19	FALSE		0.0669782
ENSG00000198625	Breast (ER-)	MDM4	ENST00000612738.4	1	204516379	204558120	Adipose_Visceral_Omentum	-4.12532	0.019294	0.000148089	0.038961	rs4951401	8.22e-26	4.35e-23	FALSE	1	0.128573
ENSG00000198625	Breast (ER-)	MDM4	ENST00000621032.4	1	204516379	204558120	Adipose_Subcutaneous	4.64911	0.00438879	2e-05	0.021978	rs4951401	8.22e-26	1.42e-24	FALSE	1	0.128573
ENSG00000198625	Breast (ER-)	MDM4	ENST00000614459.4	1	204516379	204558120	Adipose_Subcutaneous	4.39413	0.00438879	6.67e-05	0.01998	rs4951401	8.22e-26	2.33e-20	FALSE	1	0.128573
ENSG00000170382	Breast (ER-)	LRRN2	ENST00000496057.1	1	204617170	204685738	Spleen	-4.38904	0.00553346	3.42e-05	0.028971	rs4951401	8.22e-26	2.49e-24	FALSE	0.96398	0.0565721
ENSG00000184144	Breast (ER-)	CNTN2	ENST00000636312.2	1	205042937	205078289	Vagina	-5.67923	7.01e-12	1.22e-07	0.000999001	rs4951401	8.22e-26	1.88e-14	FALSE		0.0526995
ENSG00000184144	Breast (ER-)	CNTN2	ENST00000636312.2	1	205042937	205078289	Cells_Cultured_fibroblasts	-4.48513	0.00179973	0	0.014985	rs4951401	8.22e-26	6.6e-25	FALSE		0.0526995
ENSG00000184144	Breast (ER-)	CNTN2	ENST00000640714.1	1	205042937	205078289	Vagina	8.25219	7.01e-12	1.4e-15	0.000999001	rs6679717	1.19e-16	1	TRUE		0.0526995
ENSG00000117222	Breast (ER-)	RBBP5	ENST00000264515.11	1	205086142	205122015	Cells_EBV-transformed_lymphocytes	5.55956	3.32e-05	2.7e-08	0.000999001	rs4951401	8.22e-26	1.23e-30	FALSE	1	0.184142
ENSG00000117222	Breast (ER-)	RBBP5	ENST00000367164.1	1	205086142	205122015	Adipose_Visceral_Omentum	-5.77357	1.28e-05	0	0.00499501	rs4951401	8.22e-26	5.69e-24	FALSE	1	0.184142
ENSG00000174514	Breast (ER-)	MFSD4A	ENST00000465651.1	1	205568885	205602918	Adipose_Visceral_Omentum	-4.82314	0.000663777	2.83e-06	0.000999001	rs12039454	7.68e-20	1	TRUE		0.0142726
ENSG00000152104	Breast (ER-)	PTPN14	ENST00000491277.1	1	214348700	214552449	Vagina	4.02986	0.0143701	5.58e-05	0.000999001	rs6672978	3.83e-05	1	TRUE	0.90132	0.056467
ENSG00000135749	Breast (ER-)	PCNX2	ENST00000462762.1	1	232983435	233295725	Uterus	-3.99207	0.0455767	0.000720484	0.000999001	rs2814546	0.000939377	1	TRUE		0.0109573
ENSG00000205639	Breast (ER-)	MFSD2B	ENST00000495018.1	2	24010081	24063321	Adipose_Subcutaneous	-4.88092	0.00171658	4.22e-06	0.001998	rs2384061	3.13e-08	0.000168848	TRUE		0.00089371
ENSG00000115128	Breast (ER-)	SF3B6	ENST00000233468.5	2	24067586	24076373	Uterus	-3.98065	0.0171721	6.87e-05	0.00999001	rs2384061	3.13e-08	0.000170538	TRUE	0.91609	0.0649034
ENSG00000184924	Breast (ER-)	PTRHD1	ENST00000480190.1	2	24789728	24793391	Adipose_Subcutaneous	4.52641	0.00438879	1.2e-05	0.000999001	rs2384061	3.13e-08	3.77e-11	FALSE	0.00023781	0.00145284
ENSG00000184924	Breast (ER-)	PTRHD1	ENST00000467797.1	2	24789728	24793391	Spleen	-4.05425	0.0161161	0.000150886	0.027972	rs2384061	3.13e-08	2.58e-13	FALSE	0.00023781	0.00145284
ENSG00000115137	Breast (ER-)	DNAJC27	ENST00000264711.7	2	24943636	24972094	Spleen	-3.87039	0.0270437	0.000325981	0.040959	rs2384061	3.13e-08	3.61e-08	FALSE		0.00295879
ENSG00000115137	Breast (ER-)	DNAJC27	ENST00000492985.1	2	24943636	24972094	Adipose_Subcutaneous	-4.08932	0.000591931	0.000173056	0.045954	rs2384061	3.13e-08	2.96e-17	FALSE		0.00295879
ENSG00000115137	Breast (ER-)	DNAJC27	ENST00000494239.5	2	24943636	24972094	Adipose_Subcutaneous	-5.1247	0.000591931	1.19e-06	0.014985	rs2384061	3.13e-08	0.000897625	FALSE		0.00295879
ENSG00000115138	Breast (ER-)	POMC	ENST00000405623.5	2	25160853	25168903	Adipose_Subcutaneous	5.80444	9.8e-06	6.46e-09	0.001998	rs2384061	3.13e-08	3.7e-08	FALSE	6.1201e-10	0.00217003
ENSG00000119772	Breast (ER-)	DNMT3A	ENST00000683393.1	2	25227855	25342590	Vagina	-5.54005	0.000187301	3.02e-07	0.001998	rs2384061	3.13e-08	1	TRUE		0.00630405
ENSG00000119772	Breast (ER-)	DNMT3A	ENST00000683393.1	2	25227855	25342590	Ovary	4.62758	0.0079664	4.81e-05	0.013986	rs2384061	3.13e-08	1.09e-16	FALSE		0.00630405
ENSG00000119772	Breast (ER-)	DNMT3A	ENST00000380746.8	2	25227855	25342590	Adipose_Visceral_Omentum	5.37366	0.000472098	9.26e-07	0.000999001	rs2384061	3.13e-08	1	TRUE		0.00630405
ENSG00000138101	Breast (ER-)	DTNB	ENST00000356599.9	2	25377198	25673647	Adipose_Subcutaneous	-3.85612	0.0446192	0.000460807	0.037962	rs2384061	3.13e-08	8.97e-32	FALSE		0.0109227
ENSG00000138101	Breast (ER-)	DTNB	ENST00000488457.1	2	25377198	25673647	Adipose_Visceral_Omentum	6.00422	2.32e-05	1.92e-08	0.000999001	rs2384061	3.13e-08	0.999102	TRUE		0.0109227
ENSG00000143970	Breast (ER-)	ASXL2	ENST00000404843.5	2	25733753	25878487	Cells_Cultured_fibroblasts	3.74752	0.0325322	0.000357177	0.010989	rs2384061	3.13e-08	6.97e-29	FALSE	1	0.215241
ENSG00000158019	Breast (ER-)	BABAM2	ENST00000342045.6	2	27889941	28338901	Cells_Cultured_fibroblasts	-4.18537	0.0136734	0.000142348	0.00799201	rs11688605	1.34e-13	1	TRUE		0.0433988
ENSG00000115295	Breast (ER-)	CLIP4	ENST00000404424.5	2	29097705	29199777	Spleen	4.73608	0.00220682	1.09e-05	0.001998	rs11688605	1.34e-13	1	TRUE		0.00824526
ENSG00000014641	Breast (ER-)	MDH1	ENST00000544381.4	2	63588609	63607197	Whole_Blood	-3.80631	0.0495897	0.000564228	0.00499501	rs12713488	0.00100666	1	TRUE		0.0666404
ENSG00000221823	Breast (ER-)	PPP3R1	ENST00000234310.8	2	68178857	68256237	Adipose_Subcutaneous	4.70089	0.000982601	0	0.000999001	rs1430779	8.38e-06	1	TRUE	0.76468	0.167506
ENSG00000144040	Breast (ER-)	SFXN5	ENST00000472259.5	2	72942036	73075619	Ovary	4.02564	0.0372797	0.000511382	0.000999001	rs2231437	0.00316658	1	TRUE		0.00907542
ENSG00000169679	Breast (ER-)	BUB1	ENST00000490632.1	2	110637528	110678063	Spleen	4.41125	0.0086079	7.19e-05	0.003996	rs10197366	1.59e-06	0.987688	TRUE		0.00485467
ENSG00000169679	Breast (ER-)	BUB1	ENST00000409311.5	2	110637528	110678063	Ovary	5.33547	0.000318108	5.72e-07	0.000999001	rs10197366	1.59e-06	0.999854	TRUE		0.00485467
ENSG00000153094	Breast (ER-)	BCL2L11	ENST00000393256.8	2	111119378	111168444	Uterus	4.33864	0.0152234	8.6e-05	0.00799201	rs10197366	1.59e-06	0.608961	TRUE		0.0408426
ENSG00000088205	Breast (ER-)	DDX18	ENST00000415038.1	2	117814691	117832377	Vagina	-3.99695	0.024612	0.000192493	0.000999001	rs332668	1.13e-05	1	TRUE	0.97984	0.0283177
ENSG00000115107	Breast (ER-)	STEAP3	ENST00000393107.2	2	119223831	119265652	Spleen	3.63038	0.0325873	0.000283007	0.02997	rs934715	2.64e-09	0.0212111	TRUE	1.215e-11	0.00089794
ENSG00000115107	Breast (ER-)	STEAP3	ENST00000393107.2	2	119223831	119265652	Cells_EBV-transformed_lymphocytes	3.9321	0.0223894	0.000252624	0.022977	rs934715	2.64e-09	0.00017707	FALSE	1.215e-11	0.00089794
ENSG00000144120	Breast (ER-)	TMEM177	ENST00000424086.5	2	119679167	119686507	Cells_EBV-transformed_lymphocytes	-3.96499	0.0277633	0.000366994	0.045954	rs11903787	5.62e-17	1.22e-15	FALSE	0.5096	0.0021935
ENSG00000144120	Breast (ER-)	TMEM177	ENST00000424086.5	2	119679167	119686507	Ovary	-4.02317	0.0171777	0.000229682	0.000999001	rs11903787	5.62e-17	1	TRUE	0.5096	0.0021935
ENSG00000144120	Breast (ER-)	TMEM177	ENST00000272521.7	2	119679167	119686507	Ovary	-3.90438	0.0171777	0.000377871	0.000999001	rs11903787	5.62e-17	1	TRUE	0.5096	0.0021935
ENSG00000088179	Breast (ER-)	PTPN4	ENST00000433888.5	2	119759922	119984899	Adipose_Subcutaneous	4.15283	0.0192593	9.85e-05	0.012987	rs11903787	5.62e-17	3.24e-07	FALSE		0.081502
ENSG00000088179	Breast (ER-)	PTPN4	ENST00000460289.5	2	119759922	119984899	Cells_Cultured_fibroblasts	4.58738	0.00308141	1.35e-05	0.012987	rs11903787	5.62e-17	8.59e-09	FALSE		0.081502
ENSG00000088179	Breast (ER-)	PTPN4	ENST00000460289.5	2	119759922	119984899	Whole_Blood	4.23411	0.00957509	2.29e-05	0.022977	rs11903787	5.62e-17	6.53e-13	FALSE		0.081502
ENSG00000088179	Breast (ER-)	PTPN4	ENST00000263708.7	2	119759922	119984899	Ovary	-4.28742	0.0120633	0.000108456	0.026973	rs11903787	5.62e-17	1	TRUE		0.081502
ENSG00000115109	Breast (ER-)	EPB41L5	ENST00000488691.1	2	120013077	120179119	Cells_Cultured_fibroblasts	-4.52479	0.00490378	3.02e-05	0.01998	rs11903787	5.62e-17	3.01e-08	FALSE	0.015529	0.0370327
ENSG00000072135	Breast (ER-)	PTPN18	ENST00000489215.5	2	130356045	130375405	Whole_Blood	-4.02063	0.0230402	0.000232174	0.000999001	rs6713511	8.45e-05	1	TRUE		0.0030855
ENSG00000152256	Breast (ER-)	PDK1	ENST00000282077.8	2	172555373	172608669	Spleen	4.45914	0.00534749	3.29e-05	0.000999001	rs1920978	0.00146354	1	TRUE		0.0042876
ENSG00000144354	Breast (ER-)	CDCA7	ENST00000467411.5	2	173354820	173368997	Spleen	3.90811	0.0249851	0.00027906	0.000999001	rs1920978	0.00146354	1	TRUE		0.0494297
ENSG00000163535	Breast (ER-)	SGO2	ENST00000418045.5	2	200510008	200584096	Adipose_Subcutaneous	-3.39736	0.0499535	0	0.00499501	rs3769823	2.24e-11	6.76e-30	FALSE	0.18424	0.00711938
ENSG00000138356	Breast (ER-)	AOX1	ENST00000465297.5	2	200586014	200677064	Spleen	-4.0402	0.0136419	0.000106811	0.027972	rs3769823	2.24e-11	3.97e-29	FALSE	0.0044042	0.00054207
ENSG00000082153	Breast (ER-)	BZW1	ENST00000419090.1	2	200810594	200827338	Adipose_Visceral_Omentum	4.59863	0.00646262	4.25e-05	0.000999001	rs3769823	2.24e-11	5.7e-27	FALSE	1	0.130959
ENSG00000082153	Breast (ER-)	BZW1	ENST00000409600.6	2	200810594	200827338	Adipose_Visceral_Omentum	4.05208	0.00646262	0.000456872	0.000999001	rs2270282	5.08e-05	0.742152	TRUE	1	0.130959
ENSG00000082153	Breast (ER-)	BZW1	ENST00000460660.1	2	200810594	200827338	Adipose_Visceral_Omentum	4.05208	0.00646262	0.000456872	0.000999001	rs2270282	5.08e-05	0.742152	TRUE	1	0.130959
ENSG00000082153	Breast (ER-)	BZW1	ENST00000359893.4	2	200810594	200827338	Adipose_Visceral_Omentum	4.05208	0.00646262	0.000456872	0.000999001	rs2270282	5.08e-05	0.742152	TRUE	1	0.130959
ENSG00000082153	Breast (ER-)	BZW1	ENST00000410110.6	2	200810594	200827338	Adipose_Subcutaneous	3.7734	0.0192593	0.000483115	0.035964	rs3769823	2.24e-11	1.03e-19	FALSE	1	0.130959
ENSG00000082153	Breast (ER-)	BZW1	ENST00000452790.6	2	200810594	200827338	Adipose_Visceral_Omentum	-4.02269	0.00646262	0.000456872	0.036963	rs2270282	5.08e-05	4.9e-09	FALSE	1	0.130959
ENSG00000082153	Breast (ER-)	BZW1	ENST00000450637.5	2	200810594	200827338	Adipose_Visceral_Omentum	4.05208	0.00646262	0.000456872	0.000999001	rs2270282	5.08e-05	0.742152	TRUE	1	0.130959
ENSG00000082153	Breast (ER-)	BZW1	ENST00000452206.5	2	200810594	200827338	Adipose_Visceral_Omentum	-4.22852	0.00646262	0.000235239	0.037962	rs2270282	5.08e-05	1.18e-16	FALSE	1	0.130959
ENSG00000082153	Breast (ER-)	BZW1	ENST00000447069.5	2	200810594	200827338	Adipose_Visceral_Omentum	-3.9489	0.00646262	0.000456872	0.000999001	rs2270282	5.08e-05	0.03139	FALSE	1	0.130959
ENSG00000013441	Breast (ER-)	CLK1	ENST00000409403.6	2	200853009	200864691	Adipose_Visceral_Omentum	4.39856	0.00975282	6.54e-05	0.014985	rs3769823	2.24e-11	2.61e-29	FALSE		0.0232821
ENSG00000013441	Breast (ER-)	CLK1	ENST00000496205.1	2	200853009	200864691	Cells_EBV-transformed_lymphocytes	-4.03833	0.034576	0.000699837	0.030969	rs3769823	2.24e-11	1.91e-18	FALSE		0.0232821
ENSG00000115942	Breast (ER-)	ORC2	ENST00000464147.1	2	200908977	200963680	Vagina	-4.38301	0.0106619	4.68e-05	0.000999001	rs3769823	2.24e-11	4.68e-39	FALSE	0.58481	0.0149825
ENSG00000115942	Breast (ER-)	ORC2	ENST00000467605.5	2	200908977	200963680	Cells_EBV-transformed_lymphocytes	3.78691	0.0390166	0.000610125	0.038961	rs10931953	5.59e-06	8.85e-32	FALSE	0.58481	0.0149825
ENSG00000115942	Breast (ER-)	ORC2	ENST00000234296.7	2	200908977	200963680	Ovary	4.23238	0.00871771	4.62e-05	0.015984	rs3769823	2.24e-11	7.31e-22	FALSE	0.58481	0.0149825
ENSG00000115942	Breast (ER-)	ORC2	ENST00000457595.1	2	200908977	200963680	Adipose_Visceral_Omentum	-3.58181	0.0304062	0	0.038961	rs3769823	2.24e-11	6.1e-36	FALSE	0.58481	0.0149825
ENSG00000003402	Breast (ER-)	CFLAR	ENST00000395148.6	2	201116154	201176687	Ovary	4.70926	0.00259104	4.97e-05	0.047952	rs3769823	2.24e-11	1.09e-59	FALSE		0.0943431
ENSG00000003400	Breast (ER-)	CASP10	ENST00000346817.9	2	201182872	201229428	Adipose_Visceral_Omentum	4.39369	0.00975282	5.57e-05	0.040959	rs11887751	1.2e-07	3.94e-72	FALSE		0.00066403
ENSG00000003400	Breast (ER-)	CASP10	ENST00000438843.5	2	201182872	201229428	Cells_EBV-transformed_lymphocytes	-4.09785	0.0255432	0.000417005	0.000999001	rs3769823	2.24e-11	3.96e-67	FALSE		0.00066403
ENSG00000003400	Breast (ER-)	CASP10	ENST00000360132.7	2	201182872	201229428	Vagina	-4.23603	0.0161908	0.000136506	0.01998	rs3769823	2.24e-11	1.8e-70	FALSE		0.00066403
ENSG00000064012	Breast (ER-)	CASP8	ENST00000323492.11	2	201233443	201361836	Uterus	-5.93265	8.06e-08	2.98e-08	0.046953	rs10931936	1.29e-10	6.7e-58	FALSE		0.0173425
ENSG00000064012	Breast (ER-)	CASP8	ENST00000392266.7	2	201233443	201361836	Uterus	4.86774	8.06e-08	1.02e-05	0.011988	rs3769823	2.24e-11	0.872	TRUE		0.0173425
ENSG00000064012	Breast (ER-)	CASP8	ENST00000392266.7	2	201233443	201361836	Ovary	4.49619	2.01e-06	8.99e-05	0.014985	rs3769823	2.24e-11	1	TRUE		0.0173425
ENSG00000064012	Breast (ER-)	CASP8	ENST00000339403.6	2	201233443	201361836	Uterus	6.89927	8.06e-08	7.84e-11	0.014985	rs3769823	2.24e-11	0.618	TRUE		0.0173425
ENSG00000064012	Breast (ER-)	CASP8	ENST00000264275.9	2	201233443	201361836	Ovary	-6.37244	2.01e-06	2.79e-09	0.044955	rs10931936	1.29e-10	6.83e-58	FALSE		0.0173425
ENSG00000064012	Breast (ER-)	CASP8	ENST00000424461.5	2	201233443	201361836	Cells_EBV-transformed_lymphocytes	4.8218	0.00321026	2.13e-05	0.00899101	rs3769823	2.24e-11	2.91e-67	FALSE		0.0173425
ENSG00000082146	Breast (ER-)	STRADB	ENST00000466770.1	2	201387858	201480846	Ovary	4.85259	0.000248922	8.53e-06	0.032967	rs3769823	2.24e-11	1	TRUE		0.0160634
ENSG00000082146	Breast (ER-)	STRADB	ENST00000447698.5	2	201387858	201480846	Vagina	-3.91381	0.0376103	0.000454255	0.043956	rs3769823	2.24e-11	3.17e-108	FALSE		0.0160634
ENSG00000082146	Breast (ER-)	STRADB	ENST00000415688.1	2	201387858	201480846	Cells_Cultured_fibroblasts	4.00075	0.0164794	0.000252569	0.038961	rs3769823	2.24e-11	9.04e-88	FALSE		0.0160634
ENSG00000082146	Breast (ER-)	STRADB	ENST00000194530.8	2	201387858	201480846	Ovary	4.85259	0.000248922	8.53e-06	0.040959	rs3769823	2.24e-11	1	TRUE		0.0160634
ENSG00000082146	Breast (ER-)	STRADB	ENST00000458269.6	2	201387858	201480846	Ovary	5.40451	0.000248922	4.55e-07	0.002997	rs3769823	2.24e-11	6.28e-69	FALSE		0.0160634
ENSG00000155755	Breast (ER-)	TMEM237	ENST00000621467.4	2	201620184	201643570	Cells_EBV-transformed_lymphocytes	-4.25729	0.0155988	0.000206919	0.034965	rs3769823	2.24e-11	3.38e-98	FALSE		0.00149471
ENSG00000155755	Breast (ER-)	TMEM237	ENST00000621467.4	2	201620184	201643570	Uterus	4.14932	0.0259071	0.000266767	0.03996	rs3769823	2.24e-11	6.73e-112	FALSE		0.00149471
ENSG00000155755	Breast (ER-)	TMEM237	ENST00000432684.6	2	201620184	201643570	Adipose_Visceral_Omentum	5.30777	0.000393623	6.66e-07	0.00599401	rs3769823	2.24e-11	1.37e-82	FALSE		0.00149471
ENSG00000082126	Breast (ER-)	MPP4	ENST00000447335.6	2	201644870	201698694	Vagina	4.08898	0.0187048	0.000303298	0.045954	rs3769823	2.24e-11	7.08e-110	FALSE		0.00069859
ENSG00000003393	Breast (ER-)	ALS2	ENST00000681279.1	2	201700267	201782112	Adipose_Visceral_Omentum	-4.94175	0.00665563	3.25e-05	0.017982	rs3769823	2.24e-11	1.05e-68	FALSE		0.0271239
ENSG00000003393	Breast (ER-)	ALS2	ENST00000680188.1	2	201700267	201782112	Adipose_Visceral_Omentum	4.41425	0.00665563	0.000425719	0.03996	rs3769823	2.24e-11	3.63e-92	FALSE		0.0271239
ENSG00000003393	Breast (ER-)	ALS2	ENST00000680188.1	2	201700267	201782112	Adipose_Subcutaneous	-7.36917	1.48e-08	6.35e-12	0.000999001	rs3769823	2.24e-11	1	TRUE		0.0271239
ENSG00000003393	Breast (ER-)	ALS2	ENST00000679549.1	2	201700267	201782112	Uterus	-4.53124	0.000241507	0.000258007	0.025974	rs3769823	2.24e-11	7.88e-98	FALSE		0.0271239
ENSG00000003393	Breast (ER-)	ALS2	ENST00000680828.1	2	201700267	201782112	Ovary	5.17422	0.000529819	1.37e-05	0.017982	rs3769823	2.24e-11	9.78e-70	FALSE		0.0271239
ENSG00000003393	Breast (ER-)	ALS2	ENST00000679949.1	2	201700267	201782112	Ovary	-4.44227	0.000529819	0.000525186	0.028971	rs3769823	2.24e-11	3.24e-98	FALSE		0.0271239
ENSG00000003393	Breast (ER-)	ALS2	ENST00000680135.1	2	201700267	201782112	Ovary	5.50963	0.000529819	2.16e-06	0.00799201	rs3769823	2.24e-11	7.6e-73	FALSE		0.0271239
ENSG00000003393	Breast (ER-)	ALS2	ENST00000680644.1	2	201700267	201782112	Uterus	5.65911	0.000241507	6.7e-07	0.00699301	rs3769823	2.24e-11	2.4e-52	FALSE		0.0271239
ENSG00000138395	Breast (ER-)	CDK15	ENST00000450471.6	2	201790461	201895550	Adipose_Subcutaneous	5.1378	0.000591931	1.11e-06	0.010989	rs3769823	2.24e-11	7.21e-72	FALSE		0.00060807
ENSG00000116030	Breast (ER-)	SUMO1	ENST00000409181.1	2	202206182	202238599	Adipose_Subcutaneous	-4.89609	0.00105167	1.96e-06	0.012987	rs3769823	2.24e-11	5.49e-68	FALSE		0.309251
ENSG00000116030	Breast (ER-)	SUMO1	ENST00000392246.7	2	202206182	202238599	Uterus	-5.20134	0.000452379	1.19e-06	0.013986	rs3769823	2.24e-11	5.67e-86	FALSE		0.309251
ENSG00000055044	Breast (ER-)	NOP58	ENST00000472050.5	2	202265736	202303661	Cells_Cultured_fibroblasts	-4.61153	0.00179973	2.4e-05	0.00799201	rs1914271	4.35e-05	3.53e-104	FALSE		0.0365636
ENSG00000055044	Breast (ER-)	NOP58	ENST00000472050.5	2	202265736	202303661	Adipose_Subcutaneous	3.98989	0.0353606	0.000330516	0.041958	rs10931936	1.29e-10	8.1e-105	FALSE		0.0365636
ENSG00000055044	Breast (ER-)	NOP58	ENST00000426814.5	2	202265736	202303661	Vagina	-4.28551	0.015732	0.000109393	0.000999001	rs10931936	1.29e-10	1.24e-113	FALSE		0.0365636
ENSG00000055044	Breast (ER-)	NOP58	ENST00000492688.5	2	202265736	202303661	Cells_EBV-transformed_lymphocytes	4.60892	0.00434707	2.02e-05	0.00699301	rs10931936	1.29e-10	1.09e-97	FALSE		0.0365636
ENSG00000055044	Breast (ER-)	NOP58	ENST00000492688.5	2	202265736	202303661	Cells_EBV-transformed_lymphocytes	4.60892	0.00434707	2.02e-05	0.00699301	rs10931936	1.29e-10	1	TRUE		0.0365636
ENSG00000204217	Breast (ER-)	BMPR2	ENST00000374580.10	2	202376327	202567751	Adipose_Visceral_Omentum	3.90817	0.0124893	9.3e-05	0.047952	rs11694706	3.68e-06	3.25e-112	FALSE	1	0.152264
ENSG00000204217	Breast (ER-)	BMPR2	ENST00000638587.1	2	202376327	202567751	Adipose_Visceral_Omentum	-3.905	0.0124893	9.42e-05	0.020979	rs2540334	2.35e-07	1.12e-116	FALSE	1	0.152264
ENSG00000144426	Breast (ER-)	NBEAL1	ENST00000683969.1	2	203014608	203226378	Whole_Blood	-4.86658	0.00223021	4.54e-06	0.000999001	rs6435143	3.14e-05	7.67e-82	FALSE		0.00794365
ENSG00000138443	Breast (ER-)	ABI2	ENST00000451591.6	2	203328280	203447728	Uterus	-4.74329	0.0053879	2.1e-05	0.001998	rs6435143	3.14e-05	7.06e-92	FALSE		0.123768
ENSG00000138443	Breast (ER-)	ABI2	ENST00000451591.6	2	203328280	203447728	Cells_Cultured_fibroblasts	-4.99599	0.00163532	5.27e-06	0.000999001	rs6435143	3.14e-05	3.16e-87	FALSE		0.123768
ENSG00000115020	Breast (ER-)	PIKFYVE	ENST00000452564.1	2	208266255	208358746	Adipose_Visceral_Omentum	-3.55723	0.0491028	0.000374793	0.018981	rs2621472	6.32e-08	0.373485	TRUE		0.0478326
ENSG00000115020	Breast (ER-)	PIKFYVE	ENST00000452564.1	2	208266255	208358746	Whole_Blood	3.69527	0.0230402	0	0.00999001	rs2621472	6.32e-08	0.499615	TRUE		0.0478326
ENSG00000138375	Breast (ER-)	SMARCAL1	ENST00000430374.5	2	216412383	216483053	Spleen	5.12291	0.000449855	1.5e-06	0.000999001	rs12620884	4.65e-07	1	TRUE	0.24236	0.0137233
ENSG00000018280	Breast (ER-)	SLC11A1	ENST00000465984.5	2	218382029	218396894	Spleen	5.16289	0.000768629	3.65e-06	0.015984	rs2618148	2.59e-08	0.242991	TRUE		0.00078799
ENSG00000144579	Breast (ER-)	CTDSP1	ENST00000494067.5	2	218397136	218405941	Whole_Blood	4.40724	0.0115173	4.19e-05	0.000999001	rs2618148	2.59e-08	0.000176764	FALSE	0.92329	0.116149
ENSG00000144580	Breast (ER-)	CNOT9	ENST00000627282.2	2	218568580	218597080	Spleen	3.61632	0.0471432	0.000896455	0.000999001	rs3796028	0.000197477	0.0654106	TRUE		0.170847
ENSG00000134077	Breast (ER-)	THUMPD3	ENST00000441127.5	3	9362971	9386791	Uterus	4.25715	0.0227992	0.000186344	0.00499501	rs1057281	0.00150228	1	TRUE	0.23956	0.0015798
ENSG00000151092	Breast (ER-)	NGLY1	ENST00000463611.2	3	25718944	25790039	Cells_Cultured_fibroblasts	4.12213	0.0306353	0.000450468	0.000999001	rs2362771	0.000313405	1	TRUE		0.00319395
ENSG00000076242	Breast (ER-)	MLH1	ENST00000674019.1	3	36993226	37050896	Whole_Blood	-4.12545	0.0352522	0.000444018	0.002997	rs267527	0.000171956	1	TRUE		0.0193608
ENSG00000008226	Breast (ER-)	DLEC1	ENST00000440294.6	3	38039205	38124025	Cells_EBV-transformed_lymphocytes	-3.62865	0.0255432	0.000854722	0.011988	rs267527	0.000171956	0.666667	TRUE		0.0005167
ENSG00000008226	Breast (ER-)	DLEC1	ENST00000346219.7	3	38039205	38124025	Cells_EBV-transformed_lymphocytes	3.62865	0.0255432	0.000854722	0.013986	rs267527	0.000171956	0.666667	TRUE		0.0005167
ENSG00000008226	Breast (ER-)	DLEC1	ENST00000308059.11	3	38039205	38124025	Cells_EBV-transformed_lymphocytes	-3.62865	0.0255432	0.000854722	0.015984	rs267527	0.000171956	0.666667	TRUE		0.0005167
ENSG00000060971	Breast (ER-)	ACAA1	ENST00000411549.5	3	38103129	38137242	Whole_Blood	-4.18481	0.0120771	2.85e-05	0.001998	rs267527	0.000171956	1	TRUE		0.00390864
ENSG00000163788	Breast (ER-)	SNRK	ENST00000484791.1	3	43286512	43424764	Adipose_Subcutaneous	3.72672	0.0446192	0.000387975	0.001998	rs11713435	6.18e-06	1	TRUE	1	0.218463
ENSG00000088727	Breast (ER-)	KIF9	ENST00000425853.5	3	47227998	47283451	Ovary	4.16809	0.0212363	0.000215016	0.00499501	rs11719795	0.000544315	1.01e-39	FALSE		0.00186767
ENSG00000114646	Breast (ER-)	CSPG5	ENST00000383738.6	3	47562238	47580792	Adipose_Subcutaneous	-3.49377	0.0391789	0	0.02997	rs11719795	0.000544315	3.12e-40	FALSE	0.00085579	0.0239115
ENSG00000047849	Breast (ER-)	MAP4	ENST00000335271.9	3	47850690	48089272	Adipose_Subcutaneous	4.24195	0.0192593	0.000110793	0.000999001	rs11719795	0.000544315	5.85e-40	FALSE	1	0.0495491
ENSG00000047849	Breast (ER-)	MAP4	ENST00000497735.1	3	47850690	48089272	Adipose_Visceral_Omentum	4.63317	0.00789927	3.96e-05	0.000999001	rs11719795	0.000544315	5.25e-39	FALSE	1	0.0495491
ENSG00000164051	Breast (ER-)	CCDC51	ENST00000446140.1	3	48432164	48440456	Cells_Cultured_fibroblasts	-4.74641	0.00121794	2.07e-06	0.000999001	rs17080528	3.75e-05	3.59e-37	FALSE	0.022502	0.00632295
ENSG00000225697	Breast (ER-)	SLC26A6	ENST00000358747.10	3	48625723	48635493	Adipose_Visceral_Omentum	-4.19447	0.0298407	0.000328218	0.000999001	rs1873625	5.33e-06	2.38e-38	FALSE		0.00163049
ENSG00000213672	Breast (ER-)	NCKIPSD	ENST00000426678.1	3	48673844	48686364	Cells_EBV-transformed_lymphocytes	4.46294	0.00718718	4.85e-05	0.000999001	rs1873625	5.33e-06	0.762917	TRUE		0.0189044
ENSG00000068745	Breast (ER-)	IP6K2	ENST00000340879.8	3	48688003	48740353	Ovary	4.1316	0.0261551	0.000612414	0.036963	rs3197999	2.76e-06	0.227749	FALSE		0.0707103
ENSG00000114302	Breast (ER-)	PRKAR2A	ENST00000454963.5	3	48744597	48847874	Ovary	5.0698	0.000448802	7.96e-07	0.001998	rs3197999	2.76e-06	8.98e-37	FALSE	0.70114	0.0319641
ENSG00000114302	Breast (ER-)	PRKAR2A	ENST00000296446.12	3	48744597	48847874	Uterus	3.80748	0.0259067	0.000140388	0.00499501	rs3197999	2.76e-06	3.58e-39	FALSE	0.70114	0.0319641
ENSG00000178467	Breast (ER-)	P4HTM	ENST00000343546.8	3	48989889	49007153	Ovary	4.06265	0.0241375	0.000242591	0.00699301	rs2681781	0.00524373	1.06e-38	FALSE	0.0079791	0.0204539
ENSG00000178149	Breast (ER-)	DALRD3	ENST00000460505.5	3	49015488	49022293	Ovary	4.09453	0.0339976	0.000465318	0.003996	rs3197999	2.76e-06	3.79e-36	FALSE	0.21106	0.0015107
ENSG00000178057	Breast (ER-)	NDUFAF3	ENST00000395458.6	3	49020459	49023495	Adipose_Visceral_Omentum	-4.79808	0.00117356	1.6e-06	0.01998	rs3197999	2.76e-06	3.41e-37	FALSE	5.2408e-06	0.00328738
ENSG00000172053	Breast (ER-)	QARS1	ENST00000494838.6	3	49095932	49105130	Uterus	4.39226	0.0228108	0.000358968	0.02997	rs3197999	2.76e-06	5.09e-26	FALSE		0.0199203
ENSG00000172053	Breast (ER-)	QARS1	ENST00000634602.1	3	49095932	49105130	Uterus	-4.27297	0.0228108	0.000617236	0.030969	rs3197999	2.76e-06	2.67e-33	FALSE		0.0199203
ENSG00000172046	Breast (ER-)	USP19	ENST00000398888.6	3	49108046	49120938	Cells_EBV-transformed_lymphocytes	-4.24764	0.0106749	0.000108016	0.000999001	rs3197999	2.76e-06	1.28e-32	FALSE		0.167423
ENSG00000172046	Breast (ER-)	USP19	ENST00000398896.5	3	49108046	49120938	Cells_EBV-transformed_lymphocytes	-3.80469	0.0106749	0.000709917	0.000999001	rs11720705	0.000141983	5.11e-40	FALSE		0.167423
ENSG00000114316	Breast (ER-)	USP4	ENST00000462673.1	3	49277144	49340712	Cells_EBV-transformed_lymphocytes	3.98467	0.0134272	0.000675732	0.023976	rs3197999	2.76e-06	1.19e-05	FALSE	0.075242	0.0112837
ENSG00000114316	Breast (ER-)	USP4	ENST00000464168.5	3	49277144	49340712	Cells_EBV-transformed_lymphocytes	-3.98467	0.0134272	0.000675732	0.023976	rs3197999	2.76e-06	1.19e-05	FALSE	0.075242	0.0112837
ENSG00000114316	Breast (ER-)	USP4	ENST00000431357.1	3	49277144	49340712	Cells_EBV-transformed_lymphocytes	-3.98467	0.0134272	0.000675732	0.026973	rs3197999	2.76e-06	1.19e-05	FALSE	0.075242	0.0112837
ENSG00000114316	Breast (ER-)	USP4	ENST00000491791.1	3	49277144	49340712	Cells_Cultured_fibroblasts	3.92873	0.0195183	0.000768546	0.042957	rs3197999	2.76e-06	1.29e-11	FALSE	0.075242	0.0112837
ENSG00000114316	Breast (ER-)	USP4	ENST00000416417.5	3	49277144	49340712	Cells_Cultured_fibroblasts	3.92873	0.0195183	0.000768546	0.033966	rs3197999	2.76e-06	1.29e-11	FALSE	0.075242	0.0112837
ENSG00000114316	Breast (ER-)	USP4	ENST00000491791.1	3	49277144	49340712	Cells_EBV-transformed_lymphocytes	-3.98467	0.0134272	0.000675732	0.022977	rs3197999	2.76e-06	1.19e-05	FALSE	0.075242	0.0112837
ENSG00000114316	Breast (ER-)	USP4	ENST00000351842.8	3	49277144	49340712	Cells_Cultured_fibroblasts	-3.92873	0.0195183	0.000768546	0.027972	rs3197999	2.76e-06	1.29e-11	FALSE	0.075242	0.0112837
ENSG00000114316	Breast (ER-)	USP4	ENST00000461553.1	3	49277144	49340712	Cells_EBV-transformed_lymphocytes	-3.98467	0.0134272	0.000675732	0.021978	rs3197999	2.76e-06	1.19e-05	FALSE	0.075242	0.0112837
ENSG00000233276	Breast (ER-)	GPX1	ENST00000419349.2	3	49357174	49358605	Whole_Blood	4.18049	0.0150022	5.82e-05	0.010989	rs4625	3.9e-05	1.49e-17	FALSE	0.016451	0.00403532
ENSG00000145029	Breast (ER-)	NICN1	ENST00000436744.2	3	49422333	49429326	Spleen	-4.34798	0.005947	4.12e-05	0.000999001	rs3197999	2.76e-06	1.55e-17	FALSE		0.00923082
ENSG00000173402	Breast (ER-)	DAG1	ENST00000515359.6	3	49468713	49535618	Spleen	-4.02836	0.0150768	0.00022467	0.036963	rs3197999	2.76e-06	4.46e-32	FALSE	1	0.109166
ENSG00000173402	Breast (ER-)	DAG1	ENST00000673708.1	3	49468713	49535618	Adipose_Visceral_Omentum	4.05516	0.0253102	0.000300602	0.024975	rs3197999	2.76e-06	1.07e-23	FALSE	1	0.109166
ENSG00000173402	Breast (ER-)	DAG1	ENST00000545947.5	3	49468713	49535618	Uterus	4.2902	0.0155124	0.000107109	0.000999001	rs3197999	2.76e-06	5.49e-30	FALSE	1	0.109166
ENSG00000176095	Breast (ER-)	IP6K1	ENST00000395238.5	3	49724294	49786542	Uterus	3.84745	0.0336484	0.000358056	0.000999001	rs3197999	2.76e-06	2.94e-35	FALSE	0.96551	0.107278
ENSG00000187492	Breast (ER-)	CDHR4	ENST00000412678.7	3	49790732	49799873	Cells_Cultured_fibroblasts	-3.66667	0.017604	0	0.001998	rs3197999	2.76e-06	7.08e-37	FALSE		0.00229255
ENSG00000182179	Breast (ER-)	UBA7	ENST00000497908.1	3	49805209	49813953	Spleen	-3.98553	0.0251936	0.000471313	0.000999001	rs3197999	2.76e-06	2.79e-36	FALSE	3.9782e-22	0.00250297
ENSG00000182179	Breast (ER-)	UBA7	ENST00000497908.1	3	49805209	49813953	Adipose_Subcutaneous	-3.89173	0.0353606	0.000298592	0.000999001	rs3197999	2.76e-06	4.5e-35	FALSE	3.9782e-22	0.00250297
ENSG00000182179	Breast (ER-)	UBA7	ENST00000488536.1	3	49805209	49813953	Adipose_Visceral_Omentum	3.90378	0.0124893	0	0.000999001	rs3197999	2.76e-06	4.61e-37	FALSE	3.9782e-22	0.00250297
ENSG00000003756	Breast (ER-)	RBM5	ENST00000492430.1	3	50088919	50119021	Adipose_Subcutaneous	4.04364	0.0340072	0.000421014	0.000999001	rs3197999	2.76e-06	3.67e-37	FALSE		0.340065
ENSG00000114353	Breast (ER-)	GNAI2	ENST00000490122.5	3	50226292	50259362	Adipose_Subcutaneous	3.96708	0.0261547	0.000363786	0.000999001	rs3197999	2.76e-06	1.12e-36	FALSE		0.215223
ENSG00000114353	Breast (ER-)	GNAI2	ENST00000491100.5	3	50226292	50259362	Adipose_Subcutaneous	3.96708	0.0261547	0.000363786	0.000999001	rs3197999	2.76e-06	1.12e-36	FALSE		0.215223
ENSG00000012171	Breast (ER-)	SEMA3B	ENST00000619119.4	3	50267558	50277546	Cells_EBV-transformed_lymphocytes	-4.01515	0.0346748	0.000594077	0.000999001	rs3197999	2.76e-06	5.09e-37	FALSE	1.0035e-09
ENSG00000214706	Breast (ER-)	IFRD2	ENST00000486322.5	3	50287732	50292918	Adipose_Subcutaneous	4.23267	0.0108202	0.000138561	0.022977	rs3197999	2.76e-06	0.0093147	FALSE		0.00117397
ENSG00000214706	Breast (ER-)	IFRD2	ENST00000417626.8	3	50287732	50292918	Adipose_Subcutaneous	-4.23267	0.0108202	0.000138561	0.031968	rs3197999	2.76e-06	0.0093147	FALSE		0.00117397
ENSG00000214706	Breast (ER-)	IFRD2	ENST00000474556.5	3	50287732	50292918	Whole_Blood	3.92906	0.0245404	0.000170555	0.00799201	rs3197999	2.76e-06	2.3e-38	FALSE		0.00117397
ENSG00000214706	Breast (ER-)	IFRD2	ENST00000489569.1	3	50287732	50292918	Adipose_Subcutaneous	-4.23267	0.0108202	0.000138561	0.023976	rs3197999	2.76e-06	0.0093147	FALSE		0.00117397
ENSG00000004838	Breast (ER-)	ZMYND10	ENST00000231749.8	3	50341110	50345732	Adipose_Subcutaneous	-4.07764	0.0303429	0.000227478	0.001998	rs3197999	2.76e-06	2.78e-39	FALSE		0.00655109
ENSG00000114388	Breast (ER-)	NPRL2	ENST00000487632.5	3	50347330	50350826	Cells_Cultured_fibroblasts	-4.34841	0.0116446	0.000137128	0.000999001	rs3197999	2.76e-06	6.19e-37	FALSE		0.0283381
ENSG00000114388	Breast (ER-)	NPRL2	ENST00000418825.5	3	50347330	50350826	Adipose_Visceral_Omentum	4.22559	0.00730513	0.000238315	0.000999001	rs3197999	2.76e-06	9.22e-35	FALSE		0.0283381
ENSG00000114395	Breast (ER-)	CYB561D2	ENST00000424512.5	3	50350845	50358460	Adipose_Visceral_Omentum	3.488	0.0386617	0	0.046953	rs3197999	2.76e-06	3.88e-40	FALSE	5.7734e-05	0.00570585
ENSG00000007402	Breast (ER-)	CACNA2D2	ENST00000483620.1	3	50362613	50504244	Vagina	4.20641	0.00902997	0.000103784	0.001998	rs3197999	2.76e-06	0.990665	TRUE	1	0.105406
ENSG00000007402	Breast (ER-)	CACNA2D2	ENST00000423994.6	3	50362613	50504244	Vagina	-4.20641	0.00902997	0.000103784	0.002997	rs3197999	2.76e-06	0.990665	TRUE	1	0.105406
ENSG00000007402	Breast (ER-)	CACNA2D2	ENST00000429770.5	3	50362613	50504244	Vagina	-4.32557	0.00902997	6.09e-05	0.010989	rs3197999	2.76e-06	1.24e-34	FALSE	1	0.105406
ENSG00000088543	Breast (ER-)	C3orf18	ENST00000449241.5	3	50558025	50571027	Cells_EBV-transformed_lymphocytes	3.79688	0.02161	0.00102572	0.000999001	rs9829155	0.000146532	3.87e-35	FALSE		0.00533929
ENSG00000088543	Breast (ER-)	C3orf18	ENST00000426034.5	3	50558025	50571027	Cells_EBV-transformed_lymphocytes	-3.79688	0.02161	0.00102572	0.000999001	rs9829155	0.000146532	3.87e-35	FALSE		0.00533929
ENSG00000088543	Breast (ER-)	C3orf18	ENST00000422619.1	3	50558025	50571027	Cells_EBV-transformed_lymphocytes	-3.79688	0.02161	0.00102572	0.000999001	rs9829155	0.000146532	3.87e-35	FALSE		0.00533929
ENSG00000175161	Breast (ER-)	CADM2	ENST00000407528.6	3	84958989	86074429	Cells_EBV-transformed_lymphocytes	-4.16421	0.00990796	6.25e-05	0.000999001	rs726610	3.51e-05	1	TRUE	0.96797	0.120513
ENSG00000114520	Breast (ER-)	SNX4	ENST00000473417.5	3	125446650	125520202	Cells_EBV-transformed_lymphocytes	4.19442	0.0130958	0.000109429	0.001998	rs332411	0.00144661	1	TRUE		0.0139721
ENSG00000073711	Breast (ER-)	PPP2R3A	ENST00000469270.1	3	135965728	136147894	Adipose_Subcutaneous	-3.40636	0.0493978	0	0.011988	rs7622903	0.00964691	1	TRUE		0.0236442
ENSG00000114120	Breast (ER-)	SLC25A36	ENST00000512506.5	3	140941830	140980995	Whole_Blood	-4.31617	0.0107041	3.18e-05	0.000999001	rs7632817	0.000113474	2.75e-79	FALSE		0.0383374
ENSG00000114120	Breast (ER-)	SLC25A36	ENST00000502866.1	3	140941830	140980995	Vagina	4.7555	0.00274392	1.39e-05	0.003996	rs1108693	0.00037568	1	TRUE		0.0383374
ENSG00000114120	Breast (ER-)	SLC25A36	ENST00000446041.6	3	140941830	140980995	Vagina	4.7555	0.00274392	1.39e-05	0.002997	rs1108693	0.00037568	1	TRUE		0.0383374
ENSG00000163900	Breast (ER-)	TMEM41A	ENST00000467061.1	3	185476496	185499057	Adipose_Subcutaneous	-4.03846	0.022012	0.000107607	0.000999001	rs12330780	0.0011254	1	TRUE		0.00281958
ENSG00000159788	Breast (ER-)	RGS12	ENST00000507041.5	4	3293021	3439913	Cells_Cultured_fibroblasts	3.96239	0.0387926	0.000667815	0.021978	rs4690097	6.59e-05	1	TRUE		0.0179567
ENSG00000073578	Breast (ER-)	SDHA	ENST00000617470.4	5	218303	257082	Vagina	-4.43302	0.0159727	0.000130092	0.013986	rs6554679	1.37e-10	0.374771	TRUE		0.0471655
ENSG00000112877	Breast (ER-)	CEP72	ENST00000512038.1	5	612340	667168	Vagina	4.17204	0.0138307	6.04e-05	0.00499501	rs2853677	1.89e-07	0.880877	TRUE	2.7735e-28	0.00107691
ENSG00000112877	Breast (ER-)	CEP72	ENST00000512038.1	5	612340	667168	Whole_Blood	-4.95983	0.00116457	1.41e-06	0.00699301	rs10069690	1.12e-49	0.700967	TRUE	2.7735e-28	0.00107691
ENSG00000188818	Breast (ER-)	ZDHHC11	ENST00000503758.6	5	795605	858973	Adipose_Subcutaneous	6.61732	3.5e-07	2.19e-10	0.00899101	rs2736108	3.51e-27	1	TRUE		0.00070465
ENSG00000172239	Breast (ER-)	PAIP1	ENST00000514514.5	5	43526267	43557758	Spleen	3.95276	0.0214967	0.000231762	0.000999001	rs726941	4.87e-05	0.507561	TRUE		0.127388
ENSG00000152684	Breast (ER-)	PELO	ENST00000506949.1	5	52787916	52804044	Adipose_Subcutaneous	-4.39583	0.00301387	0	0.000999001	rs975886	7.46e-07	0.417245	TRUE	3.5257e-05	0.0124794
ENSG00000145632	Breast (ER-)	PLK2	ENST00000515415.5	5	58453982	58460139	Whole_Blood	-4.4548	0.00866204	1.68e-05	0.00899101	rs3901540	1.36e-08	1	TRUE	0.99572	0.141606
ENSG00000145632	Breast (ER-)	PLK2	ENST00000503713.1	5	58453982	58460139	Vagina	4.15743	0.0138307	0.000225291	0.020979	rs3901540	1.36e-08	1	TRUE	0.99572	0.141606
ENSG00000145632	Breast (ER-)	PLK2	ENST00000503115.5	5	58453982	58460139	Vagina	3.86425	0.0138307	0.000668577	0.024975	rs3901540	1.36e-08	3.69e-24	FALSE	0.99572	0.141606
ENSG00000145632	Breast (ER-)	PLK2	ENST00000514306.1	5	58453982	58460139	Vagina	4.18983	0.0138307	0.000195416	0.026973	rs3901540	1.36e-08	1	TRUE	0.99572	0.141606
ENSG00000113597	Breast (ER-)	TRAPPC13	ENST00000415825.2	5	65625004	65666233	Spleen	-4.21902	0.00715494	0.00019629	0.000999001	rs2131587	3.25e-05	0.999915	TRUE		0.0264274
ENSG00000113597	Breast (ER-)	TRAPPC13	ENST00000399438.8	5	65625004	65666233	Spleen	3.93628	0.00715494	0.000496523	0.001998	rs2131587	3.25e-05	1.66e-12	FALSE		0.0264274
ENSG00000113597	Breast (ER-)	TRAPPC13	ENST00000508304.5	5	65625004	65666233	Spleen	-4.21902	0.00715494	0.00019629	0.001998	rs2131587	3.25e-05	0.999915	TRUE		0.0264274
ENSG00000113597	Breast (ER-)	TRAPPC13	ENST00000512009.5	5	65625004	65666233	Spleen	4.21902	0.00715494	0.00019629	0.001998	rs2131587	3.25e-05	0.999915	TRUE		0.0264274
ENSG00000123213	Breast (ER-)	NLN	ENST00000506539.5	5	65722205	65871725	Adipose_Visceral_Omentum	-4.03694	0.0194258	0.000108306	0.000999001	rs2131587	3.25e-05	4.89e-24	FALSE		0.00185665
ENSG00000092421	Breast (ER-)	SEMA6A	ENST00000513137.5	5	116443555	116574823	Adipose_Visceral_Omentum	4.36493	0.00798782	0.000114446	0.000999001	rs6895571	0.000589579	0.000209025	TRUE	1	0.086405
ENSG00000092421	Breast (ER-)	SEMA6A	ENST00000343348.11	5	116443555	116574823	Adipose_Visceral_Omentum	4.47914	0.00798782	6.74e-05	0.000999001	rs6895571	0.000589579	0.000156533	TRUE	1	0.086405
ENSG00000184584	Breast (ER-)	STING1	ENST00000650883.1	5	139475533	139482935	Cells_EBV-transformed_lymphocytes	4.24272	0.0277633	0.000419563	0.00499501	rs1422187	0.00318206	1	TRUE		0.0258478
ENSG00000123643	Breast (ER-)	SLC36A1	ENST00000243389.8	5	151437046	151492379	Vagina	3.76062	0.0460476	0.000508481	0.001998	rs7723204	0.000449453	1	TRUE		0.00737658
ENSG00000113282	Breast (ER-)	CLINT1	ENST00000523094.5	5	157785743	157859145	Spleen	4.77218	0.00236989	1.28e-05	0.00699301	rs1368298	8.31e-11	1	TRUE		0.195813
ENSG00000113282	Breast (ER-)	CLINT1	ENST00000523094.5	5	157785743	157859145	Spleen	4.77218	0.00236989	1.28e-05	0.00699301	rs1368298	8.31e-11	5.66e-13	FALSE		0.195813
ENSG00000164330	Breast (ER-)	EBF1	ENST00000518323.1	5	158695920	159099916	Adipose_Subcutaneous	-4.21749	0.0102495	4.94e-05	0.000999001	rs6556373	5.31e-05	1.27e-12	FALSE	1	0.151257
ENSG00000164330	Breast (ER-)	EBF1	ENST00000622875.4	5	158695920	159099916	Adipose_Subcutaneous	-4.0565	0.0102495	9.96e-05	0.00799201	rs1432679	1.8e-11	1	TRUE	1	0.151257
ENSG00000164330	Breast (ER-)	EBF1	ENST00000622875.4	5	158695920	159099916	Adipose_Subcutaneous	-4.0565	0.0102495	9.96e-05	0.00799201	rs1432679	1.8e-11	3.34e-13	FALSE	1	0.151257
ENSG00000145860	Breast (ER-)	RNF145	ENST00000519985.1	5	159157409	159210053	Spleen	-5.2	0.000260707	1.79e-06	0.000999001	rs12055028	1.99e-07	1	TRUE	0.99989	0.154523
ENSG00000145860	Breast (ER-)	RNF145	ENST00000521266.1	5	159157409	159210053	Spleen	-5.2	0.000260707	1.79e-06	0.000999001	rs12055028	1.99e-07	1	TRUE	0.99989	0.154523
ENSG00000164332	Breast (ER-)	UBLCP1	ENST00000521738.1	5	159263290	159286036	Adipose_Subcutaneous	3.73804	0.0353606	0.00018546	0.018981	rs1432679	1.8e-11	1.29e-08	FALSE	7.5988e-05	0.0427991
ENSG00000112699	Breast (ER-)	GMDS	ENST00000467288.6	6	1623806	2245605	Ovary	-3.55036	0.0376734	0.000769416	0.000999001	rs11242676	0.000343594	0.000156438	TRUE	0.53745	0.0475035
ENSG00000112699	Breast (ER-)	GMDS	ENST00000476972.6	6	1623806	2245605	Ovary	3.55036	0.0376734	0.000769416	0.000999001	rs11242676	0.000343594	0.000156438	TRUE	0.53745	0.0475035
ENSG00000112578	Breast (ER-)	BYSL	ENST00000372996.2	6	41921499	41933046	Cells_Cultured_fibroblasts	-4.08817	0.0163445	0.000173918	0.002997	rs7767329	0.000152231	0.959177	TRUE		0.0249891
ENSG00000137413	Breast (ER-)	TAF8	ENST00000372982.8	6	42050513	42087461	Cells_Cultured_fibroblasts	-4.05303	0.0268195	0.000353916	0.00599401	rs9394865	0.000172888	0.000829973	FALSE	0.00048623	0.00113056
ENSG00000112667	Breast (ER-)	DNPH1	ENST00000505042.1	6	43225629	43229481	Ovary	-4.02788	0.0167676	0.000112565	0.000999001	rs3805945	0.000413396	0.00402267	FALSE	5.8888e-06	0.00379855
ENSG00000156508	Breast (ER-)	EEF1A1	ENST00000678143.1	6	73489308	73525587	Whole_Blood	-3.98898	0.0321921	0.000331793	0.001998	rs9442863	0.000285516	1	TRUE	1	0.284077
ENSG00000066651	Breast (ER-)	TRMT11	ENST00000446681.1	6	125986479	126203817	Cells_EBV-transformed_lymphocytes	-3.83904	0.0464965	0.00086462	0.00499501	rs1262554	0.000152103	1	TRUE		0.00085752
ENSG00000093144	Breast (ER-)	ECHDC1	ENST00000488087.1	6	127288712	127343609	Uterus	-4.02931	0.0495716	0.00083912	0.002997	rs1262554	0.000152103	0.000157988	TRUE		0.00289752
ENSG00000093144	Breast (ER-)	ECHDC1	ENST00000531967.5	6	127288712	127343609	Spleen	-3.97198	0.0331662	0.000784064	0.003996	rs1262554	0.000152103	0.000227761	TRUE		0.00289752
ENSG00000198945	Breast (ER-)	L3MBTL3	ENST00000531313.1	6	130013699	130141449	Cells_Cultured_fibroblasts	-6.11104	4.84e-06	5.94e-09	0.033966	rs6569648	6.66e-10	1	TRUE		0.104253
ENSG00000120254	Breast (ER-)	MTHFD1L	ENST00000611279.4	6	150865679	151101887	Cells_EBV-transformed_lymphocytes	-5.07726	0.00076721	3.45e-06	0.032967	rs9397437	1.17e-45	0.741706	TRUE		0.0134146
ENSG00000120254	Breast (ER-)	MTHFD1L	ENST00000367321.8	6	150865679	151101887	Cells_EBV-transformed_lymphocytes	-4.93083	0.00076721	7.37e-06	0.036963	rs9397437	1.17e-45	0.999936	TRUE		0.0134146
ENSG00000120254	Breast (ER-)	MTHFD1L	ENST00000420192.1	6	150865679	151101887	Adipose_Visceral_Omentum	-4.24445	0.00975282	4.38e-05	0.043956	rs9397437	1.17e-45	0.151191	FALSE		0.0134146
ENSG00000155906	Breast (ER-)	RMND1	ENST00000684301.1	6	151398898	151452158	Adipose_Visceral_Omentum	4.40031	0.00380524	0.000146938	0.000999001	rs963193	1.04e-05	0.415168	TRUE		0.0040787
ENSG00000155906	Breast (ER-)	RMND1	ENST00000644054.2	6	151398898	151452158	Adipose_Visceral_Omentum	4.39689	0.00380524	0.000146938	0.000999001	rs963193	1.04e-05	0.384297	TRUE		0.0040787
ENSG00000155906	Breast (ER-)	RMND1	ENST00000643550.1	6	151398898	151452158	Adipose_Visceral_Omentum	4.40143	0.00380524	0.000146938	0.000999001	rs963193	1.04e-05	0.371319	TRUE		0.0040787
ENSG00000155906	Breast (ER-)	RMND1	ENST00000682392.1	6	151398898	151452158	Uterus	-5.23472	0.00092766	3.14e-06	0.032967	rs9397437	1.17e-45	8.45e-31	FALSE		0.0040787
ENSG00000155906	Breast (ER-)	RMND1	ENST00000682299.1	6	151398898	151452158	Adipose_Visceral_Omentum	4.3983	0.00380524	0.000146938	0.000999001	rs963193	1.04e-05	0.410906	TRUE		0.0040787
ENSG00000155906	Breast (ER-)	RMND1	ENST00000684765.1	6	151398898	151452158	Cells_Cultured_fibroblasts	-4.38781	0.00258523	0.000183197	0.013986	rs9397405	1.38e-05	7.89e-50	FALSE		0.0040787
ENSG00000155906	Breast (ER-)	RMND1	ENST00000684658.1	6	151398898	151452158	Adipose_Visceral_Omentum	4.68531	0.00380524	3.91e-05	0.033966	rs963193	1.04e-05	1.97e-22	FALSE		0.0040787
ENSG00000155906	Breast (ER-)	RMND1	ENST00000682004.1	6	151398898	151452158	Adipose_Visceral_Omentum	-4.39903	0.00380524	0.000146938	0.000999001	rs963193	1.04e-05	0.41831	TRUE		0.0040787
ENSG00000155906	Breast (ER-)	RMND1	ENST00000444024.3	6	151398898	151452158	Spleen	6.00763	1.17e-06	2.64e-08	0.022977	rs9397437	1.17e-45	0.999999	TRUE		0.0040787
ENSG00000155906	Breast (ER-)	RMND1	ENST00000645367.1	6	151398898	151452158	Vagina	-5.69948	0.000135315	1.68e-07	0.027972	rs9397437	1.17e-45	5.92e-07	FALSE		0.0040787
ENSG00000146476	Breast (ER-)	ARMT1	ENST00000367294.4	6	151452258	151470101	Adipose_Visceral_Omentum	4.76832	0.00192781	3.72e-06	0.0499501	rs9397437	1.17e-45	3.76e-17	FALSE		0.00389339
ENSG00000146476	Breast (ER-)	ARMT1	ENST00000367294.4	6	151452258	151470101	Cells_Cultured_fibroblasts	5.46052	3.79e-05	4.75e-08	0.026973	rs9397437	1.17e-45	2.67e-27	FALSE		0.00389339
ENSG00000146476	Breast (ER-)	ARMT1	ENST00000483931.1	6	151452258	151470101	Adipose_Subcutaneous	-5.2282	8.99e-05	0	0.036963	rs9397437	1.17e-45	3.67e-24	FALSE		0.00389339
ENSG00000091831	Breast (ER-)	ESR1	ENST00000427531.6	6	151656691	152129619	Cells_Cultured_fibroblasts	4.28881	0.00490378	1.8e-05	0.000999001	rs851997	2.68e-07	5.17e-43	FALSE	0.99918	0.113003
ENSG00000131018	Breast (ER-)	SYNE1	ENST00000367255.10	6	152121687	152637801	Cells_EBV-transformed_lymphocytes	-4.98766	0.0029411	1.47e-05	0.035964	rs9397437	1.17e-45	2.49e-49	FALSE		0.0304547
ENSG00000131018	Breast (ER-)	SYNE1	ENST00000367253.8	6	152121687	152637801	Adipose_Visceral_Omentum	5.55186	0.000393623	7.07e-07	0.025974	rs9397437	1.17e-45	8.12e-27	FALSE		0.0304547
ENSG00000112029	Breast (ER-)	FBXO5	ENST00000477822.2	6	152970519	152983579	Vagina	-3.70208	0.0332701	0.00021384	0.000999001	rs114313	0.000245733	5.98e-58	FALSE	0.99977	0.0813461
ENSG00000136235	Breast (ER-)	GPNMB	ENST00000459927.5	7	23235967	23275108	Vagina	-3.99403	0.0446834	0.000584637	0.002997	rs11767313	5.41e-06	1	TRUE	9.8185e-05	0.00112645
ENSG00000015676	Breast (ER-)	NUDCD3	ENST00000480209.1	7	44379119	44490658	Uterus	4.34028	0.0155124	9.96e-05	0.003996	rs11768707	0.00615446	0.705785	TRUE	0.98652	0.0561982
ENSG00000136271	Breast (ER-)	DDX56	ENST00000431640.5	7	44565804	44575051	Whole_Blood	3.80588	0.0419314	0.000423901	0.001998	rs4724250	5.11e-05	0.0324107	FALSE		0.0035225
ENSG00000075142	Breast (ER-)	SRI	ENST00000457606.5	7	88205115	88226993	Spleen	-4.47662	0.00715097	6.07e-05	0.010989	rs7810426	0.000277427	1	TRUE		0.00379304
ENSG00000105879	Breast (ER-)	CBLL1	ENST00000479443.1	7	107743073	107761667	Spleen	-4.00183	0.023461	0.000314268	0.00599401	rs6979121	2.98e-05	1.68e-20	FALSE		0.346636
ENSG00000091136	Breast (ER-)	LAMB1	ENST00000678266.1	7	107923799	108003213	Cells_EBV-transformed_lymphocytes	4.22756	0.0029411	0.000354353	0.034965	rs6979121	2.98e-05	1.21e-07	FALSE		0.0175809
ENSG00000091136	Breast (ER-)	LAMB1	ENST00000677485.1	7	107923799	108003213	Cells_EBV-transformed_lymphocytes	4.47849	0.0029411	0.000120276	0.016983	rs6979121	2.98e-05	1	TRUE		0.0175809
ENSG00000091136	Breast (ER-)	LAMB1	ENST00000677652.1	7	107923799	108003213	Cells_EBV-transformed_lymphocytes	4.77749	0.0029411	3.02e-05	0.002997	rs6979121	2.98e-05	1	TRUE		0.0175809
ENSG00000091136	Breast (ER-)	LAMB1	ENST00000677957.1	7	107923799	108003213	Cells_EBV-transformed_lymphocytes	4.71054	0.0029411	4.2e-05	0.00499501	rs6979121	2.98e-05	0.999998	TRUE		0.0175809
ENSG00000091129	Breast (ER-)	NRCAM	ENST00000489800.1	7	108147623	108456717	Spleen	-4.00045	0.0353468	0.000569011	0.030969	rs10276321	5.8e-05	1	TRUE	0.41772	0.0581418
ENSG00000128607	Breast (ER-)	KLHDC10	ENST00000463413.1	7	130070534	130135705	Spleen	-4.07888	0.011842	9.05e-05	0.000999001	rs287624	0.00203231	1	TRUE	0.94962	0.0996303
ENSG00000133606	Breast (ER-)	MKRN1	ENST00000495305.5	7	140453033	140479536	Spleen	4.05487	0.035378	0.000601939	0.00599401	rs2968550	0.000123327	1	TRUE		0.067556
ENSG00000090266	Breast (ER-)	NDUFB2	ENST00000472695.5	7	140690777	140722790	Adipose_Visceral_Omentum	4.28321	0.0064276	0.000165793	0.00599401	rs2968550	0.000123327	1.17e-31	FALSE		0.00296487
ENSG00000090266	Breast (ER-)	NDUFB2	ENST00000472695.5	7	140690777	140722790	Spleen	4.08952	0.0136419	0.000389036	0.002997	rs2968550	0.000123327	3.99e-84	FALSE		0.00296487
ENSG00000090266	Breast (ER-)	NDUFB2	ENST00000464564.6	7	140690777	140722790	Whole_Blood	3.75262	0.021932	0.000538658	0.013986	rs2968550	0.000123327	3.24e-87	FALSE		0.00296487
ENSG00000090266	Breast (ER-)	NDUFB2	ENST00000464564.6	7	140690777	140722790	Cells_Cultured_fibroblasts	4.69895	0.00210636	1.83e-05	0.002997	rs2968550	0.000123327	1	TRUE		0.00296487
ENSG00000090266	Breast (ER-)	NDUFB2	ENST00000479181.1	7	140690777	140722790	Adipose_Visceral_Omentum	4.00968	0.0064276	0.000486417	0.011988	rs2968550	0.000123327	1.83e-70	FALSE		0.00296487
ENSG00000090266	Breast (ER-)	NDUFB2	ENST00000482954.5	7	140690777	140722790	Adipose_Visceral_Omentum	4.50324	0.0064276	6.69e-05	0.001998	rs2968550	0.000123327	2.6e-09	FALSE		0.00296487
ENSG00000090266	Breast (ER-)	NDUFB2	ENST00000482954.5	7	140690777	140722790	Cells_Cultured_fibroblasts	4.34541	0.00210636	8.34e-05	0.00499501	rs2968550	0.000123327	1.2e-79	FALSE		0.00296487
ENSG00000090266	Breast (ER-)	NDUFB2	ENST00000471136.5	7	140690777	140722790	Cells_Cultured_fibroblasts	-4.3428	0.00210636	8.34e-05	0.00999001	rs2968550	0.000123327	9.57e-32	FALSE		0.00296487
ENSG00000090266	Breast (ER-)	NDUFB2	ENST00000462847.1	7	140690777	140722790	Whole_Blood	3.79562	0.021932	0.000538658	0.000999001	rs2364397	0.000147275	2.69e-81	FALSE		0.00296487
ENSG00000090266	Breast (ER-)	NDUFB2	ENST00000464564.6	7	140690777	140722790	Adipose_Visceral_Omentum	4.55209	0.0064276	5.31e-05	0.003996	rs2968550	0.000123327	2.6e-09	FALSE		0.00296487
ENSG00000090266	Breast (ER-)	NDUFB2	ENST00000464564.6	7	140690777	140722790	Uterus	4.69254	0.00707014	3.24e-05	0.003996	rs2968550	0.000123327	2.92e-73	FALSE		0.00296487
ENSG00000090266	Breast (ER-)	NDUFB2	ENST00000472695.5	7	140690777	140722790	Cells_Cultured_fibroblasts	4.68229	0.00210636	1.99e-05	0.002997	rs2968550	0.000123327	1	TRUE		0.00296487
ENSG00000090266	Breast (ER-)	NDUFB2	ENST00000476470.5	7	140690777	140722790	Cells_Cultured_fibroblasts	3.77976	0.00210636	0.000627919	0.042957	rs2968550	0.000123327	6.3e-50	FALSE		0.00296487
ENSG00000106144	Breast (ER-)	CASP2	ENST00000472067.1	7	143288215	143307696	Spleen	6.38503	3.36e-07	3.43e-10	0.000999001	rs17711741	0.00229954	1	TRUE		0.0245497
ENSG00000146904	Breast (ER-)	EPHA1	ENST00000458129.1	7	143390289	143408856	Cells_EBV-transformed_lymphocytes	4.76912	0.0009164	1.85e-06	0.000999001	rs17711741	0.00229954	1.33e-54	FALSE	7.5026e-26	0.00223772
ENSG00000178234	Breast (ER-)	GALNT11	ENST00000482812.1	7	152025674	152122340	Vagina	-4.3923	0.0138307	8.97e-05	0.001998	rs1881624	1.41e-06	1	TRUE		0.0233543
ENSG00000147364	Breast (ER-)	FBXO25	ENST00000276326.9	8	406428	477967	Uterus	-3.75962	0.0309345	0.000850874	0.000999001	rs7824343	0.000170175	0.000156438	TRUE		0.0173493
ENSG00000147364	Breast (ER-)	FBXO25	ENST00000519376.5	8	406428	477967	Uterus	-3.75962	0.0309345	0.000850874	0.000999001	rs7824343	0.000170175	0.000156438	TRUE		0.0173493
ENSG00000254093	Breast (ER-)	PINX1	ENST00000524114.5	8	10764961	10839884	Cells_Cultured_fibroblasts	-6.33895	6.46e-07	4.63e-10	0.002997	rs6601569	0.000769228	1	TRUE		0.00173202
ENSG00000172733	Breast (ER-)	PURG	ENST00000339382.3	8	30995802	31033715	Spleen	3.57003	0.0243349	0	0.001998	rs7463463	0.00152843	1	TRUE	0.99948	0.0904036
ENSG00000147475	Breast (ER-)	ERLIN2	ENST00000647813.1	8	37736601	37758422	Uterus	-5.0598	0.00100307	3.36e-06	0.00499501	rs10955009	2.22e-11	0.00157218	FALSE	0.54681	0.0250081
ENSG00000147475	Breast (ER-)	ERLIN2	ENST00000518586.5	8	37736601	37758422	Adipose_Subcutaneous	3.89905	0.0319151	0.000193138	0.021978	rs10955009	2.22e-11	0.347791	TRUE	0.54681	0.0250081
ENSG00000147475	Breast (ER-)	ERLIN2	ENST00000518586.5	8	37736601	37758422	Cells_Cultured_fibroblasts	3.78938	0.0289936	0.000302046	0.003996	rs7845067	0.0026998	0.642661	TRUE	0.54681	0.0250081
ENSG00000147535	Breast (ER-)	PLPP5	ENST00000527758.1	8	38263130	38269243	Ovary	5.16196	0.000529819	1.47e-06	0.000999001	rs7825313	0.00818768	0.99999	TRUE		0.00154736
ENSG00000147548	Breast (ER-)	NSD3	ENST00000317025.13	8	38269704	38382272	Ovary	4.56474	0.00537372	3e-05	0.000999001	rs7845067	0.0026998	0.020248	FALSE	1	0.207175
ENSG00000147548	Breast (ER-)	NSD3	ENST00000528304.1	8	38269704	38382272	Ovary	4.15005	0.00537372	0.000199443	0.000999001	rs7825313	0.00818768	0.984139	TRUE	1	0.207175
ENSG00000205189	Breast (ER-)	ZBTB10	ENST00000430430.5	8	80485619	80526265	Cells_Cultured_fibroblasts	4.18015	0.00439958	0	0.003996	rs1445561	0.00373163	1	TRUE	0.044102	0.208308
ENSG00000172167	Breast (ER-)	MTBP	ENST00000305949.6	8	120445400	120542133	Cells_EBV-transformed_lymphocytes	3.97588	0.0220002	0.000280474	0.022977	rs1464277	8.95e-05	1	TRUE		0.00214375
ENSG00000156787	Breast (ER-)	TBC1D31	ENST00000518805.5	8	123041968	123152153	Cells_EBV-transformed_lymphocytes	4.68757	0.00590827	3.87e-05	0.00499501	rs17350191	1.43e-11	0.00171999	TRUE		0.00048856
ENSG00000189376	Breast (ER-)	C8orf76	ENST00000517760.1	8	123219967	123241377	Cells_Cultured_fibroblasts	3.59793	0.0486921	0.000641509	0.00699301	rs17350191	1.43e-11	0.000281626	FALSE	3.5849e-19	0.00117963
ENSG00000147687	Breast (ER-)	TATDN1	ENST00000522810.5	8	124488485	124539458	Spleen	-4.14706	0.0300238	0.000471483	0.000999001	rs16898561	3.37e-05	0.00560192	TRUE		0.00171978
ENSG00000147955	Breast (ER-)	SIGMAR1	ENST00000497006.2	9	34634722	34637844	Adipose_Subcutaneous	3.90255	0.0446076	0.000475927	0.000999001	rs10758242	0.000173767	1	TRUE		0.0252779
ENSG00000083067	Breast (ER-)	TRPM3	ENST00000677713.2	9	70529060	71446977	Vagina	4.58575	0.00902997	3.17e-05	0.000999001	rs10869174	0.000203778	1	TRUE	0.9998	0.0271263
ENSG00000106771	Breast (ER-)	TMEM245	ENST00000472207.5	9	109015135	109119947	Uterus	4.85	0.000749413	1.23e-06	0.000999001	rs6477703	1.23e-06	1	TRUE		0.0159911
ENSG00000136770	Breast (ER-)	DNAJC1	ENST00000483085.1	10	21756548	22003769	Uterus	-3.59567	0.0268841	0.000647119	0.031968	rs1243187	3.13e-05	0.999971	TRUE		0.0101782
ENSG00000136770	Breast (ER-)	DNAJC1	ENST00000376980.8	10	21756548	22003769	Uterus	3.59567	0.0268841	0.000647119	0.043956	rs1243187	3.13e-05	0.999971	TRUE		0.0101782
ENSG00000148444	Breast (ER-)	COMMD3	ENST00000468469.5	10	22316386	22320306	Ovary	-4.35669	0.0147357	0.000132042	0.000999001	rs1243187	3.13e-05	5.23e-09	FALSE		0.00139327
ENSG00000168283	Breast (ER-)	BMI1	ENST00000490311.1	10	22321099	22331484	Whole_Blood	-4.26234	0.0143299	6.07e-05	0.00599401	rs1243187	3.13e-05	0.99948	TRUE	0.99987	0.0984415
ENSG00000185532	Breast (ER-)	PRKG1	ENST00000643582.1	10	50990888	52298423	Adipose_Subcutaneous	-4.1358	0.016116	0.000141487	0.001998	rs1937662	3.05e-05	0.995206	TRUE	0.9544	0.0827196
ENSG00000185532	Breast (ER-)	PRKG1	ENST00000643704.1	10	50990888	52298423	Adipose_Visceral_Omentum	-4.13486	0.0211737	0.000213103	0.025974	rs1937662	3.05e-05	0.999097	TRUE	0.9544	0.0827196
ENSG00000185532	Breast (ER-)	PRKG1	ENST00000401604.8	10	50990888	52298423	Cells_Cultured_fibroblasts	4.70283	0.00288676	1.54e-05	0.00599401	rs1937662	3.05e-05	0.995773	TRUE	0.9544	0.0827196
ENSG00000185532	Breast (ER-)	PRKG1	ENST00000643582.1	10	50990888	52298423	Uterus	-3.92641	0.0379111	0.000689782	0.037962	rs1937662	3.05e-05	0.0030801	FALSE	0.9544	0.0827196
ENSG00000185532	Breast (ER-)	PRKG1	ENST00000643582.1	10	50990888	52298423	Cells_Cultured_fibroblasts	-3.99917	0.00288676	0.000285237	0.014985	rs1937662	3.05e-05	0.00352606	FALSE	0.9544	0.0827196
ENSG00000151208	Breast (ER-)	DLG5	ENST00000476354.2	10	77790791	77926755	Vagina	4.0014	0.0159727	0.000503744	0.000999001	rs1262002	5.42e-05	0.000156702	TRUE		0.10858
ENSG00000151208	Breast (ER-)	DLG5	ENST00000466198.2	10	77790791	77926755	Vagina	4.0014	0.0159727	0.000503744	0.000999001	rs1262002	5.42e-05	0.000156702	TRUE		0.10858
ENSG00000151208	Breast (ER-)	DLG5	ENST00000463362.5	10	77790791	77926755	Vagina	-4.0014	0.0159727	0.000503744	0.000999001	rs1262002	5.42e-05	0.000156702	TRUE		0.10858
ENSG00000151208	Breast (ER-)	DLG5	ENST00000484525.1	10	77790791	77926755	Vagina	-4.0014	0.0159727	0.000503744	0.000999001	rs1262002	5.42e-05	0.000156702	TRUE		0.10858
ENSG00000133678	Breast (ER-)	TMEM254	ENST00000467529.5	10	80078646	80092557	Cells_Cultured_fibroblasts	3.7784	0.00935712	0.000947049	0.018981	rs1269867	1.21e-05	0.000158294	FALSE	3.8337e-06	0.00105402
ENSG00000133678	Breast (ER-)	TMEM254	ENST00000372274.5	10	80078646	80092557	Cells_Cultured_fibroblasts	4.34889	0.00935712	8.21e-05	0.000999001	rs1269867	1.21e-05	0.0784467	TRUE	3.8337e-06	0.00105402
ENSG00000095464	Breast (ER-)	PDE6C	ENST00000371447.4	10	93612537	93666010	Vagina	4.04559	0.0138307	5.22e-05	0.000999001	rs10882215	7.49e-05	1	TRUE	3.3177e-14	0.00803998
ENSG00000023041	Breast (ER-)	ZDHHC6	ENST00000684173.1	10	112424428	112447572	Spleen	-4.96851	0.00262134	1.69e-05	0.003996	rs6585198	3.24e-11	0.49575	TRUE		0.00217991
ENSG00000148737	Breast (ER-)	TCF7L2	ENST00000627217.3	10	112950247	113167678	Adipose_Subcutaneous	-4.19914	0.0279599	0.000214349	0.011988	rs6585202	6.61e-15	0.000702061	FALSE		0.152025
ENSG00000148737	Breast (ER-)	TCF7L2	ENST00000545257.6	10	112950247	113167678	Spleen	4.16085	0.0260435	0.000380481	0.00699301	rs6585202	6.61e-15	0.000252686	FALSE		0.152025
ENSG00000148702	Breast (ER-)	HABP2	ENST00000351270.4	10	113550837	113589602	Uterus	4.14236	0.010813	3.44e-05	0.00799201	rs6585202	6.61e-15	9.92e-05	FALSE	2.4575e-13	0.000658
ENSG00000198924	Breast (ER-)	DCLRE1A	ENST00000476112.1	10	113834725	113854383	Cells_Cultured_fibroblasts	-3.38642	0.0387926	0	0.046953	rs6585202	6.61e-15	1	TRUE	1.9549e-15	0.00110244
ENSG00000107651	Breast (ER-)	SEC23IP	ENST00000369075.8	10	119892707	119944657	Vagina	-4.06915	0.025884	0.000235921	0.002997	rs2997256	0.000324897	1	TRUE	0.082574	0.0200729
ENSG00000177542	Breast (ER-)	SLC25A22	ENST00000628067.3	11	790475	798281	Adipose_Visceral_Omentum	-4.15152	0.0091906	0.00036331	0.000999001	rs28633403	3.3e-05	0.99711	TRUE		0.0377614
ENSG00000177542	Breast (ER-)	SLC25A22	ENST00000629634.2	11	790475	798281	Adipose_Visceral_Omentum	4.15152	0.0091906	0.00036331	0.000999001	rs28633403	3.3e-05	0.99711	TRUE		0.0377614
ENSG00000177542	Breast (ER-)	SLC25A22	ENST00000529066.5	11	790475	798281	Adipose_Visceral_Omentum	-4.15152	0.0091906	0.00036331	0.000999001	rs28633403	3.3e-05	0.99711	TRUE		0.0377614
ENSG00000177595	Breast (ER-)	PIDD1	ENST00000347755.10	11	799179	809753	Ovary	4.08333	0.0178111	0.000399548	0.000999001	rs11246319	4.44e-05	0.00288552	FALSE		0.00096375
ENSG00000177595	Breast (ER-)	PIDD1	ENST00000531286.5	11	799179	809753	Ovary	4.08333	0.0178111	0.000399548	0.000999001	rs11246319	4.44e-05	0.00288552	FALSE		0.00096375
ENSG00000177600	Breast (ER-)	RPLP2	ENST00000530797.5	11	809965	812880	Adipose_Subcutaneous	-3.91641	0.0303429	0.000179753	0.027972	rs10902222	1.29e-05	1.89e-25	FALSE	0.97388	0.0899013
ENSG00000177666	Breast (ER-)	PNPLA2	ENST00000526083.1	11	818914	825573	Adipose_Visceral_Omentum	-3.65347	0.0325275	0.000258725	0.000999001	rs7942159	0.000258725	2.1e-23	FALSE	2.7218e-09	0.0120983
ENSG00000130592	Breast (ER-)	LSP1	ENST00000484895.5	11	1850904	1892267	Adipose_Visceral_Omentum	-4.67388	0.00670193	2.96e-05	0.00899101	rs909116	0.000131882	3.72e-29	FALSE	0.57525	0.0106104
ENSG00000130595	Breast (ER-)	TNNT3	ENST00000641119.1	11	1919703	1938706	Adipose_Subcutaneous	4.10274	0.0336526	0.000408282	0.032967	rs3817197	5.14e-07	4.89e-29	FALSE	0.00065985	0.00839087
ENSG00000214026	Breast (ER-)	MRPL23	ENST00000466346.1	11	1947278	1984522	Cells_Cultured_fibroblasts	4.12153	0.00372328	0.00018818	0.022977	rs3817198	3.31e-06	4.02e-29	FALSE	0.33098	0.00136122
ENSG00000214026	Breast (ER-)	MRPL23	ENST00000397297.7	11	1947278	1984522	Adipose_Visceral_Omentum	-4.04038	0.0292346	0.000320187	0.011988	rs3781956	2.26e-05	3.44e-29	FALSE	0.33098	0.00136122
ENSG00000214026	Breast (ER-)	MRPL23	ENST00000381519.5	11	1947278	1984522	Cells_Cultured_fibroblasts	4.59452	0.00372328	2.17e-05	0.00499501	rs3817198	3.31e-06	1.34e-28	FALSE	0.33098	0.00136122
ENSG00000254647	Breast (ER-)	INS	ENST00000381330.5	11	2159779	2161221	Cells_Cultured_fibroblasts	3.62574	0.0344207	0.000288138	0.000999001	rs3817197	5.14e-07	9.26e-24	FALSE	0.019816	0.0356231
ENSG00000053918	Breast (ER-)	KCNQ1	ENST00000646564.1	11	2444654	2849105	Uterus	3.82292	0.0227992	0.000263765	0.000999001	rs909116	0.000131882	1	TRUE	0.18809	0.00955605
ENSG00000053918	Breast (ER-)	KCNQ1	ENST00000155840.12	11	2444654	2849105	Uterus	-3.82292	0.0227992	0.000263765	0.000999001	rs909116	0.000131882	1	TRUE	0.18809	0.00955605
ENSG00000053918	Breast (ER-)	KCNQ1	ENST00000335475.6	11	2444654	2849105	Cells_Cultured_fibroblasts	3.87397	0.0106847	0	0.002997	rs3817197	5.14e-07	3.38e-23	FALSE	0.18809	0.00955605
ENSG00000179119	Breast (ER-)	SPTY2D1	ENST00000536336.5	11	18606403	18634791	Uterus	-3.60337	0.0392954	0.000314117	0.00999001	rs10832962	0.00034018	1	TRUE	0.99876	0.107859
ENSG00000183908	Breast (ER-)	LRRC55	ENST00000497933.3	11	57181747	57191717	Spleen	4.06978	0.00908718	4.71e-05	0.00699301	rs2729385	1.43e-05	0.41299	TRUE	0.014017	0.0120234
ENSG00000183908	Breast (ER-)	LRRC55	ENST00000652194.1	11	57181747	57191717	Ovary	3.75319	0.00826376	0.000174597	0.00499501	rs2729385	1.43e-05	0.992028	TRUE	0.014017	0.0120234
ENSG00000183908	Breast (ER-)	LRRC55	ENST00000497933.3	11	57181747	57191717	Ovary	-4.13	0.00826376	3.63e-05	0.000999001	rs2955849	3.63e-05	0.903771	TRUE	0.014017	0.0120234
ENSG00000149136	Breast (ER-)	SSRP1	ENST00000293880.9	11	57325986	57335892	Ovary	3.77629	0.0379797	0.000477551	0.031968	rs2955849	3.63e-05	0.0889688	FALSE	1	0.145883
ENSG00000172409	Breast (ER-)	CLP1	ENST00000529430.1	11	57648188	57661865	Uterus	-3.92457	0.03572	0.000434422	0.001998	rs2729385	1.43e-05	0.556379	TRUE	0.028492	0.0561847
ENSG00000156599	Breast (ER-)	ZDHHC5	ENST00000529447.1	11	57667747	57701182	Cells_Cultured_fibroblasts	3.58976	0.037562	0.000330983	0.021978	rs2729382	7.87e-05	0.00970682	FALSE	0.99954	0.287347
ENSG00000162144	Breast (ER-)	CYB561A3	ENST00000546151.5	11	61348754	61362283	Cells_Cultured_fibroblasts	4.29881	0.0139565	0.000154543	0.001998	rs10736719	8.11e-05	1.4e-24	FALSE		0.00414436
ENSG00000149532	Breast (ER-)	CPSF7	ENST00000536145.3	11	61402641	61430031	Vagina	4.48987	0.0138307	9.26e-05	0.001998	rs10736719	8.11e-05	2.77e-24	FALSE		0.278123
ENSG00000011347	Breast (ER-)	SYT7	ENST00000542836.5	11	61513714	61581148	Uterus	-3.86832	0.0268841	0.000547937	0.00499501	rs10736719	8.11e-05	1	TRUE		0.124266
ENSG00000011347	Breast (ER-)	SYT7	ENST00000540677.5	11	61513714	61581148	Uterus	-3.86832	0.0268841	0.000547937	0.002997	rs10736719	8.11e-05	1	TRUE		0.124266
ENSG00000162191	Breast (ER-)	UBXN1	ENST00000526919.5	11	62676498	62679117	Adipose_Subcutaneous	4.71107	0.00388345	1.23e-05	0.000999001	rs10736719	8.11e-05	5.07e-26	FALSE	0.014881	0.0732529
ENSG00000133321	Breast (ER-)	PLAAT4	ENST00000439013.6	11	63536808	63546462	Ovary	4.1673	0.0110174	6.16e-05	0.001998	rs503735	0.000389394	1	TRUE	0.35104	0.00318404
ENSG00000133318	Breast (ER-)	RTN3	ENST00000538995.1	11	63681446	63759891	Cells_Cultured_fibroblasts	4.06761	0.0195298	0.000237491	0.002997	rs503735	0.000389394	0.00295615	FALSE		0.020834
ENSG00000149782	Breast (ER-)	PLCB3	ENST00000536243.1	11	64251530	64269150	Adipose_Subcutaneous	-3.88999	0.0171124	0	0.036963	rs578001	0.000588428	0.951612	TRUE	0.99465	0.0656718
ENSG00000175376	Breast (ER-)	EIF1AD	ENST00000532707.5	11	65996545	66002176	Adipose_Visceral_Omentum	3.65243	0.0491028	0.000519539	0.000999001	rs3741368	0.00145021	0.00601147	FALSE		0.00617968
ENSG00000149196	Breast (ER-)	HIKESHI	ENST00000532270.5	11	86302211	86345943	Whole_Blood	-3.77633	0.03568	0.000318318	0.02997	rs290180	0.00132955	1	TRUE		0.0431789
ENSG00000137760	Breast (ER-)	ALKBH8	ENST00000530933.1	11	107502727	107565742	Vagina	-4.06109	0.0161007	9.77e-05	0.038961	rs3824987	7.88e-13	1	TRUE		0.00114348
ENSG00000149311	Breast (ER-)	ATM	ENST00000683524.1	11	108222804	108369102	Uterus	7.19846	3.7e-09	1.77e-11	0.028971	rs3824987	7.88e-13	0.428571	TRUE		0.00793926
ENSG00000149311	Breast (ER-)	ATM	ENST00000531525.2	11	108222804	108369102	Uterus	-7.19846	3.7e-09	1.77e-11	0.025974	rs3824987	7.88e-13	0.428571	TRUE		0.00793926
ENSG00000149311	Breast (ER-)	ATM	ENST00000527389.2	11	108222804	108369102	Uterus	-4.94702	3.7e-09	1.66e-05	0.001998	rs3824987	7.88e-13	1.1e-92	FALSE		0.00793926
ENSG00000149311	Breast (ER-)	ATM	ENST00000683488.1	11	108222804	108369102	Ovary	-4.51752	0.0065017	0.000143906	0.00999001	rs3824987	7.88e-13	2.87e-100	FALSE		0.00793926
ENSG00000149311	Breast (ER-)	ATM	ENST00000525178.5	11	108222804	108369102	Ovary	-4.22227	0.0065017	0.000532074	0.000999001	rs3824987	7.88e-13	3.93e-91	FALSE		0.00793926
ENSG00000149311	Breast (ER-)	ATM	ENST00000533733.6	11	108222804	108369102	Uterus	-7.19846	3.7e-09	1.77e-11	0.038961	rs3824987	7.88e-13	0.428571	TRUE		0.00793926
ENSG00000149311	Breast (ER-)	ATM	ENST00000278616.9	11	108222804	108369102	Adipose_Visceral_Omentum	4.20502	0.0328802	0.000548228	0.015984	rs3824987	7.88e-13	1.35e-98	FALSE		0.00793926
ENSG00000149311	Breast (ER-)	ATM	ENST00000531525.2	11	108222804	108369102	Ovary	-4.22227	0.0065017	0.000532074	0.000999001	rs3824987	7.88e-13	3.93e-91	FALSE		0.00793926
ENSG00000149311	Breast (ER-)	ATM	ENST00000684180.1	11	108222804	108369102	Ovary	-4.22227	0.0065017	0.000532074	0.000999001	rs3824987	7.88e-13	3.93e-91	FALSE		0.00793926
ENSG00000149311	Breast (ER-)	ATM	ENST00000683100.1	11	108222804	108369102	Uterus	-4.29801	3.7e-09	0.000361908	0.010989	rs3824987	7.88e-13	4.68e-186	FALSE		0.00793926
ENSG00000149311	Breast (ER-)	ATM	ENST00000684447.1	11	108222804	108369102	Adipose_Subcutaneous	4.34192	1.36e-06	0.000183613	0.010989	rs3824987	7.88e-13	4.91e-98	FALSE		0.00793926
ENSG00000149311	Breast (ER-)	ATM	ENST00000684152.1	11	108222804	108369102	Uterus	-7.19846	3.7e-09	1.77e-11	0.035964	rs3824987	7.88e-13	0.428571	TRUE		0.00793926
ENSG00000149311	Breast (ER-)	ATM	ENST00000683468.1	11	108222804	108369102	Ovary	4.61517	0.0065017	9.03e-05	0.00899101	rs3824987	7.88e-13	6.51e-94	FALSE		0.00793926
ENSG00000149311	Breast (ER-)	ATM	ENST00000675595.1	11	108222804	108369102	Adipose_Subcutaneous	4.47252	1.36e-06	0.000108223	0.000999001	rs3824987	7.88e-13	1.27e-87	FALSE		0.00793926
ENSG00000149311	Breast (ER-)	ATM	ENST00000533979.5	11	108222804	108369102	Uterus	7.19846	3.7e-09	1.77e-11	0.032967	rs3824987	7.88e-13	0.428571	TRUE		0.00793926
ENSG00000149311	Breast (ER-)	ATM	ENST00000533733.6	11	108222804	108369102	Ovary	-4.22227	0.0065017	0.000532074	0.000999001	rs3824987	7.88e-13	3.93e-91	FALSE		0.00793926
ENSG00000149311	Breast (ER-)	ATM	ENST00000525056.2	11	108222804	108369102	Uterus	-7.19846	3.7e-09	1.77e-11	0.023976	rs3824987	7.88e-13	0.428571	TRUE		0.00793926
ENSG00000149311	Breast (ER-)	ATM	ENST00000684447.1	11	108222804	108369102	Uterus	7.19846	3.7e-09	1.77e-11	0.028971	rs3824987	7.88e-13	0.428571	TRUE		0.00793926
ENSG00000149311	Breast (ER-)	ATM	ENST00000682147.1	11	108222804	108369102	Adipose_Subcutaneous	6.47831	1.36e-06	1.3e-09	0.011988	rs3824987	7.88e-13	1.01e-93	FALSE		0.00793926
ENSG00000149311	Breast (ER-)	ATM	ENST00000527389.2	11	108222804	108369102	Ovary	-4.05535	0.0065017	0.000901083	0.022977	rs3824987	7.88e-13	1.6e-106	FALSE		0.00793926
ENSG00000178202	Breast (ER-)	POGLUT3	ENST00000530529.5	11	108472112	108498405	Uterus	-3.79499	0.037637	0.000442955	0.025974	rs3824987	7.88e-13	5.48e-196	FALSE		0.00299937
ENSG00000110723	Breast (ER-)	EXPH5	ENST00000526312.5	11	108505435	108593768	Cells_Cultured_fibroblasts	3.90727	0.00965936	0	0.041958	rs3824987	7.88e-13	1.59e-171	FALSE	0.3988	0.00190964
ENSG00000178105	Breast (ER-)	DDX10	ENST00000526794.1	11	108665058	108940999	Uterus	-4.40091	0.00707014	2.16e-05	0.000999001	rs3824987	7.88e-13	3.12e-174	FALSE		0.0058039
ENSG00000137726	Breast (ER-)	FXYD6	ENST00000583660.5	11	117836976	117877486	Uterus	4.3299	0.0101415	0.000164097	0.000999001	rs3087563	1.49e-05	0.00015657	TRUE		0.0421834
ENSG00000137726	Breast (ER-)	FXYD6	ENST00000524841.5	11	117836976	117877486	Uterus	-4.3299	0.0101415	0.000164097	0.000999001	rs3087563	1.49e-05	0.00015657	TRUE		0.0421834
ENSG00000137726	Breast (ER-)	FXYD6	ENST00000583233.5	11	117836976	117877486	Uterus	-4.3299	0.0101415	0.000164097	0.000999001	rs3087563	1.49e-05	0.00015657	TRUE		0.0421834
ENSG00000151062	Breast (ER-)	CACNA2D4	ENST00000541616.1	12	1791963	1918666	Adipose_Visceral_Omentum	3.94356	0.0445195	0.000561963	0.000999001	rs1860095	0.00983342	1	TRUE		0.00175465
ENSG00000069493	Breast (ER-)	CLEC2D	ENST00000476198.2	12	9664969	9699553	Cells_Cultured_fibroblasts	3.90856	0.0249724	0.000278548	0.000999001	rs11053603	0.000175904	1	TRUE		0.00579025
ENSG00000133703	Breast (ER-)	KRAS	ENST00000556131.1	12	25205246	25250936	Cells_Cultured_fibroblasts	-3.92079	0.0144139	8.83e-05	0.000999001	rs7137379	8.83e-05	1	TRUE		0.264841
ENSG00000029153	Breast (ER-)	BMAL2	ENST00000266503.9	12	27332836	27425289	Adipose_Subcutaneous	-5.72318	2.86e-05	3.14e-08	0.016983	rs7297051	4.8e-32	1	TRUE	0.00015145	0.00124854
ENSG00000061794	Breast (ER-)	MRPS35	ENST00000538315.5	12	27710822	27756295	Ovary	-6.72372	1.41e-07	7.09e-11	0.032967	rs7297051	4.8e-32	4.44e-24	FALSE		0.00224983
ENSG00000123106	Breast (ER-)	CCDC91	ENST00000544649.5	12	28133249	28581511	Spleen	-5.02242	5.6e-05	5.61e-06	0.033966	rs251952	3.74e-26	1	TRUE		0.00357411
ENSG00000123106	Breast (ER-)	CCDC91	ENST00000543809.5	12	28133249	28581511	Adipose_Visceral_Omentum	6.63881	8.19e-07	2.21e-10	0.00699301	rs7297051	4.8e-32	1.11e-23	FALSE		0.00357411
ENSG00000123106	Breast (ER-)	CCDC91	ENST00000544649.5	12	28133249	28581511	Spleen	-5.02242	5.6e-05	5.61e-06	0.033966	rs251952	3.74e-26	5.57e-25	FALSE		0.00357411
ENSG00000123106	Breast (ER-)	CCDC91	ENST00000624946.1	12	28133249	28581511	Spleen	-5.65265	5.6e-05	1.74e-07	0.028971	rs7297051	4.8e-32	3.76e-22	FALSE		0.00357411
ENSG00000123106	Breast (ER-)	CCDC91	ENST00000624946.1	12	28133249	28581511	Adipose_Visceral_Omentum	-6.00039	8.19e-07	1.38e-08	0.018981	rs7297051	4.8e-32	2.29e-20	FALSE		0.00357411
ENSG00000064763	Breast (ER-)	FAR2	ENST00000551451.5	12	29149016	29341121	Cells_EBV-transformed_lymphocytes	-4.69282	0.0029411	1.89e-05	0.002997	rs11049460	1.29e-10	1	TRUE		0.016306
ENSG00000064763	Breast (ER-)	FAR2	ENST00000547411.1	12	29149016	29341121	Cells_EBV-transformed_lymphocytes	-4.45802	0.0029411	5.79e-05	0.00799201	rs11049460	1.29e-10	1	TRUE		0.016306
ENSG00000064763	Breast (ER-)	FAR2	ENST00000547116.5	12	29149016	29341121	Cells_EBV-transformed_lymphocytes	-4.26849	0.0029411	0.000118082	0.012987	rs11049460	1.29e-10	1	TRUE		0.016306
ENSG00000134291	Breast (ER-)	TMEM106C	ENST00000549287.1	12	47963569	47968878	Adipose_Visceral_Omentum	4.03226	0.040957	0.000497191	0.000999001	rs2228417	0.00186385	1	TRUE		0.00183683
ENSG00000123395	Breast (ER-)	ATG101	ENST00000548915.1	12	52069246	52077495	Spleen	3.903	0.0359653	0.000570043	0.000999001	rs17653752	0.0084488	1	TRUE	0.81165	0.0583636
ENSG00000198056	Breast (ER-)	PRIM1	ENST00000552590.6	12	56730438	56752374	Cells_EBV-transformed_lymphocytes	4.52234	0.00495054	2.45e-05	0.000999001	rs7314262	0.00255687	1	TRUE		0.0212521
ENSG00000139266	Breast (ER-)	MARCHF9	ENST00000266643.6	12	57755103	57760411	Whole_Blood	3.61096	0.0266601	0	0.00599401	rs7314262	0.00255687	1	TRUE	0.84613	0.072045
ENSG00000139354	Breast (ER-)	GAS2L3	ENST00000547754.6	12	100573683	100628288	Ovary	-3.6535	0.044079	0.000517378	0.000999001	rs17030527	0.00230412	1	TRUE		0.0029105
ENSG00000110906	Breast (ER-)	KCTD10	ENST00000542262.5	12	109448655	109477359	Cells_EBV-transformed_lymphocytes	-4.29694	0.0155988	0.000173169	0.00499501	rs1344542	2.74e-05	3.06e-31	FALSE		0.073861
ENSG00000139428	Breast (ER-)	MMAB	ENST00000542390.5	12	109553715	109573580	Cells_Cultured_fibroblasts	3.92984	0.037562	0.000595025	0.010989	rs1344542	2.74e-05	1.86e-32	FALSE		0.0015648
ENSG00000139438	Breast (ER-)	FAM222A	ENST00000538780.2	12	109713825	109770495	Ovary	-3.43055	0.0377987	0.00060237	0.000999001	rs1121314	0.000588428	0.999985	TRUE	0.36619	0.0786725
ENSG00000139438	Breast (ER-)	FAM222A	ENST00000358906.3	12	109713825	109770495	Ovary	-3.43055	0.0377987	0.00060237	0.000999001	rs1121314	0.000588428	0.999985	TRUE	0.36619	0.0786725
ENSG00000111199	Breast (ER-)	TRPV4	ENST00000418703.7	12	109783087	109833406	Spleen	-3.76702	0.00531806	0.000991237	0.023976	rs16940902	0.000482666	4.17e-33	FALSE		0.00702105
ENSG00000139437	Breast (ER-)	TCHP	ENST00000550780.1	12	109900264	109983841	Whole_Blood	5.11935	0.000690475	6.13e-07	0.001998	rs1344542	2.74e-05	0.984158	TRUE		0.00067598
ENSG00000139437	Breast (ER-)	TCHP	ENST00000544838.5	12	109900264	109983841	Spleen	5.06334	0.000490056	1.65e-06	0.001998	rs1344542	2.74e-05	6.45e-11	FALSE		0.00067598
ENSG00000139436	Breast (ER-)	GIT2	ENST00000551455.5	12	109929804	109996389	Ovary	4.23171	0.0145937	0.000394268	0.000999001	rs10850065	4.12e-05	2.76e-08	FALSE	0.81549	0.0668204
ENSG00000139436	Breast (ER-)	GIT2	ENST00000547815.5	12	109929804	109996389	Ovary	-4.20504	0.0145937	0.00044377	0.000999001	rs10850065	4.12e-05	1.53e-05	FALSE	0.81549	0.0668204
ENSG00000139436	Breast (ER-)	GIT2	ENST00000551209.5	12	109929804	109996389	Ovary	4.11572	0.0145937	0.000617559	0.000999001	rs10850065	4.12e-05	1.53e-05	FALSE	0.81549	0.0668204
ENSG00000139436	Breast (ER-)	GIT2	ENST00000354574.8	12	109929804	109996389	Cells_Cultured_fibroblasts	4.3386	0.0155783	0.00018641	0.00999001	rs1344542	2.74e-05	3.44e-33	FALSE	0.81549	0.0668204
ENSG00000139436	Breast (ER-)	GIT2	ENST00000553118.5	12	109929804	109996389	Vagina	4.61276	0.0106619	5.17e-05	0.00799201	rs1344542	2.74e-05	9.49e-23	FALSE	0.81549	0.0668204
ENSG00000196510	Breast (ER-)	ANAPC7	ENST00000546720.5	12	110372900	110403730	Adipose_Subcutaneous	-3.93787	0.022012	8.22e-05	0.042957	rs4378452	3.55e-06	3.32e-33	FALSE		0.0676759
ENSG00000111229	Breast (ER-)	ARPC3	ENST00000228825.12	12	110434823	110450422	Whole_Blood	4.16398	0.0181045	9.38e-05	0.00799201	rs11065762	0.000146874	2.04e-52	FALSE	0.71113	0.0141391
ENSG00000111231	Breast (ER-)	GPN3	ENST00000550228.5	12	110452486	110469268	Cells_Cultured_fibroblasts	3.86696	0.0274159	0.000330601	0.00999001	rs11065822	6.64e-06	3.3e-54	FALSE	0.025902	0.00341905
ENSG00000111231	Breast (ER-)	GPN3	ENST00000550228.5	12	110452486	110469268	Adipose_Subcutaneous	3.99279	0.0250665	0.000130603	0.021978	rs4378452	3.55e-06	5.03e-57	FALSE	0.025902	0.00341905
ENSG00000204852	Breast (ER-)	TCTN1	ENST00000549123.6	12	110614027	110663431	Cells_EBV-transformed_lymphocytes	-4.14189	3.47e-05	0.000964459	0.026973	rs4378452	3.55e-06	4.66e-61	FALSE		0.0010711
ENSG00000204852	Breast (ER-)	TCTN1	ENST00000614115.5	12	110614027	110663431	Adipose_Subcutaneous	-4.22836	0.0336526	0.000400175	0.022977	rs4378452	3.55e-06	6.08e-64	FALSE		0.0010711
ENSG00000204852	Breast (ER-)	TCTN1	ENST00000547461.3	12	110614027	110663431	Cells_EBV-transformed_lymphocytes	-5.98123	3.47e-05	6.42e-08	0.000999001	rs4378452	3.55e-06	0.015842	FALSE		0.0010711
ENSG00000122986	Breast (ER-)	HVCN1	ENST00000620084.4	12	110627841	110704950	Ovary	-4.33052	0.00826376	4.46e-05	0.016983	rs4378452	3.55e-06	6.19e-62	FALSE		0.0351507
ENSG00000122986	Breast (ER-)	HVCN1	ENST00000549442.5	12	110627841	110704950	Whole_Blood	-4.30454	0.0131481	5.02e-05	0.012987	rs4378452	3.55e-06	1.61e-39	FALSE		0.0351507
ENSG00000111271	Breast (ER-)	ACAD10	ENST00000547491.1	12	111686053	111757107	Uterus	-4.35516	0.0227992	0.000199457	0.00599401	rs4378452	3.55e-06	6.16e-63	FALSE	0.043321	0.00041621
ENSG00000111737	Breast (ER-)	RAB35	ENST00000540803.1	12	120095099	120117502	Spleen	3.97048	0.0243349	0.000286917	0.016983	rs2251468	0.000268888	1	TRUE		0.112013
ENSG00000196498	Breast (ER-)	NCOR2	ENST00000356219.7	12	124324415	124567612	Adipose_Visceral_Omentum	4.29049	0.0253102	0.000231762	0.000999001	rs10846838	0.000268888	1	TRUE	1	0.173052
ENSG00000214029	Breast (ER-)	ZNF891	ENST00000537226.3	12	133104779	133130274	Cells_EBV-transformed_lymphocytes	-3.55217	0.0390166	0.000382062	0.00499501	rs12426943	0.000596965	1	TRUE	0.31325	0.00149037
ENSG00000027001	Breast (ER-)	MIPEP	ENST00000469167.1	13	23730189	23889400	Vagina	-4.19468	0.0138307	8.2e-05	0.000999001	rs7318560	6.16e-06	1.27e-10	FALSE	1.774e-17	0.00180435
ENSG00000102699	Breast (ER-)	PARP4	ENST00000484989.1	13	24420931	24512778	Uterus	-3.52525	0.0309345	0.000423079	0.000999001	rs1822136	0.000423079	1	TRUE	1.2271e-13	0.00186216
ENSG00000102699	Breast (ER-)	PARP4	ENST00000381989.4	13	24420931	24512778	Uterus	-3.52525	0.0309345	0.000423079	0.000999001	rs1822136	0.000423079	1	TRUE	1.2271e-13	0.00186216
ENSG00000139514	Breast (ER-)	SLC7A1	ENST00000380752.10	13	29509414	29595688	Cells_Cultured_fibroblasts	-4.10609	0.00535405	0	0.000999001	rs2802252	0.000720078	1	TRUE	0.99999	0.109311
ENSG00000102471	Breast (ER-)	NDFIP2	ENST00000487865.5	13	79481155	79556077	Whole_Blood	4.00739	0.0239466	0.000184182	0.00499501	rs9574597	3.24e-05	1	TRUE		0.0598414
ENSG00000213920	Breast (ER-)	MDP1	ENST00000533536.5	14	24213943	24216070	Cells_EBV-transformed_lymphocytes	4.04369	0.0289349	0.000420939	0.000999001	rs4494455	0.000473329	1	TRUE	6.0695e-06	0.00098734
ENSG00000087302	Breast (ER-)	RTRAF	ENST00000557553.5	14	51989514	52010694	Cells_EBV-transformed_lymphocytes	4.13551	0.00718718	0.000212498	0.000999001	rs17124893	1.72e-05	0.000156852	TRUE		0.0183589
ENSG00000087302	Breast (ER-)	RTRAF	ENST00000553479.1	14	51989514	52010694	Cells_EBV-transformed_lymphocytes	4.13551	0.00718718	0.000212498	0.000999001	rs17124893	1.72e-05	0.000156852	TRUE		0.0183589
ENSG00000087302	Breast (ER-)	RTRAF	ENST00000556760.5	14	51989514	52010694	Cells_EBV-transformed_lymphocytes	4.13551	0.00718718	0.000212498	0.000999001	rs17124893	1.72e-05	0.000156852	TRUE		0.0183589
ENSG00000087302	Breast (ER-)	RTRAF	ENST00000261700.8	14	51989514	52010694	Cells_EBV-transformed_lymphocytes	4.13551	0.00718718	0.000212498	0.000999001	rs17124893	1.72e-05	0.000156852	TRUE		0.0183589
ENSG00000087303	Breast (ER-)	NID2	ENST00000555310.1	14	52004809	52069059	Adipose_Visceral_Omentum	-5.10399	0.000946608	2e-06	0.000999001	rs17124893	1.72e-05	0.000171047	TRUE	3.1972e-08	0.0117624
ENSG00000073712	Breast (ER-)	FERMT2	ENST00000557562.1	14	52857268	52952435	Adipose_Subcutaneous	3.94786	0.0353606	0.000315417	0.001998	rs17124893	1.72e-05	0.00016691	TRUE		0.224369
ENSG00000182185	Breast (ER-)	RAD51B	ENST00000485181.5	14	67819779	68730218	Cells_Cultured_fibroblasts	4.07025	0.0114937	0.000469628	0.00599401	rs11158751	2.69e-05	0.5	TRUE		0.00078987
ENSG00000182185	Breast (ER-)	RAD51B	ENST00000474051.1	14	67819779	68730218	Cells_Cultured_fibroblasts	4.07025	0.0114937	0.000469628	0.000999001	rs11158751	2.69e-05	0.5	TRUE		0.00078987
ENSG00000182185	Breast (ER-)	RAD51B	ENST00000557045.5	14	67819779	68730218	Cells_Cultured_fibroblasts	4.07025	0.0114937	0.000469628	0.00499501	rs11158751	2.69e-05	0.5	TRUE		0.00078987
ENSG00000182185	Breast (ER-)	RAD51B	ENST00000390683.7	14	67819779	68730218	Cells_Cultured_fibroblasts	4.07025	0.0114937	0.000469628	0.002997	rs11158751	2.69e-05	0.5	TRUE		0.00078987
ENSG00000081177	Breast (ER-)	EXD2	ENST00000312994.9	14	69191498	69244020	Cells_EBV-transformed_lymphocytes	4.16693	0.0209615	0.000246988	0.00999001	rs12587232	0.000102155	2.38e-26	FALSE		0.00449074
ENSG00000081177	Breast (ER-)	EXD2	ENST00000409949.5	14	69191498	69244020	Whole_Blood	-3.63273	0.0349098	0.000280442	0.000999001	rs17834947	0.0006842	1	TRUE		0.00449074
ENSG00000100632	Breast (ER-)	ERH	ENST00000557016.6	14	69380128	69398299	Cells_EBV-transformed_lymphocytes	3.58839	0.0433483	0.000665448	0.00699301	rs11621276	5.03e-10	1	TRUE	0.97267	0.351761
ENSG00000100632	Breast (ER-)	ERH	ENST00000557016.6	14	69380128	69398299	Cells_EBV-transformed_lymphocytes	3.58839	0.0433483	0.000665448	0.00699301	rs11621276	5.03e-10	2.47e-29	FALSE	0.97267	0.351761
ENSG00000029364	Breast (ER-)	SLC39A9	ENST00000628474.2	14	69398015	69462390	Vagina	4.15336	0.0124839	0.000316623	0.000999001	rs2679	3.54e-05	0.306975	TRUE		0.0559943
ENSG00000029364	Breast (ER-)	SLC39A9	ENST00000555840.5	14	69398015	69462390	Vagina	4.16143	0.0124839	0.000316259	0.000999001	rs2679	3.54e-05	0.790148	TRUE		0.0559943
ENSG00000029364	Breast (ER-)	SLC39A9	ENST00000556125.5	14	69398015	69462390	Cells_EBV-transformed_lymphocytes	3.89435	0.0419139	0.000984611	0.00499501	rs11621276	5.03e-10	1.59e-29	FALSE		0.0559943
ENSG00000029364	Breast (ER-)	SLC39A9	ENST00000556125.5	14	69398015	69462390	Vagina	4.14179	0.0124839	0.000316623	0.000999001	rs2679	3.54e-05	0.0312234	FALSE		0.0559943
ENSG00000029364	Breast (ER-)	SLC39A9	ENST00000554059.1	14	69398015	69462390	Vagina	-4.16117	0.0124839	0.000316623	0.000999001	rs2679	3.54e-05	0.958723	TRUE		0.0559943
ENSG00000029364	Breast (ER-)	SLC39A9	ENST00000556605.5	14	69398015	69462390	Vagina	-4.15859	0.0124839	0.000316623	0.000999001	rs2679	3.54e-05	0.912931	TRUE		0.0559943
ENSG00000103978	Breast (ER-)	TMEM87A	ENST00000564329.1	15	42210447	42273534	Uterus	4.02107	0.0240113	0.000405543	0.00499501	rs493177	0.000222858	0.157556	TRUE		0.0542634
ENSG00000103978	Breast (ER-)	TMEM87A	ENST00000562946.5	15	42210447	42273534	Uterus	4.02107	0.0240113	0.000405543	0.010989	rs493177	0.000222858	0.157556	TRUE		0.0542634
ENSG00000140326	Breast (ER-)	CDAN1	ENST00000563260.1	15	42723544	42737128	Cells_Cultured_fibroblasts	-3.68528	0.0382395	0.00045691	0.000999001	rs4296223	9.67e-06	3.39e-25	FALSE		0.0146178
ENSG00000137842	Breast (ER-)	TMEM62	ENST00000569535.5	15	43123279	43185144	Adipose_Visceral_Omentum	4.06326	0.0238197	0.00038714	0.000999001	rs4296223	9.67e-06	0.0396113	FALSE		0.0024021
ENSG00000137842	Breast (ER-)	TMEM62	ENST00000569369.1	15	43123279	43185144	Cells_Cultured_fibroblasts	4.09022	0.0182559	0.00021548	0.000999001	rs4296223	9.67e-06	5.32e-29	FALSE		0.0024021
ENSG00000137842	Breast (ER-)	TMEM62	ENST00000566308.1	15	43123279	43185144	Adipose_Visceral_Omentum	4.06326	0.0238197	0.00038714	0.000999001	rs4296223	9.67e-06	0.0396113	FALSE		0.0024021
ENSG00000140265	Breast (ER-)	ZSCAN29	ENST00000396976.6	15	43358172	43371043	Vagina	-3.59152	0.0247484	0.000754015	0.000999001	rs4296223	9.67e-06	5.51e-20	FALSE		0.00288764
ENSG00000140265	Breast (ER-)	ZSCAN29	ENST00000684362.1	15	43358172	43371043	Vagina	3.73394	0.0247484	0.000754015	0.000999001	rs533143	0.000188504	0.297133	TRUE		0.00288764
ENSG00000140265	Breast (ER-)	ZSCAN29	ENST00000570181.2	15	43358172	43371043	Vagina	3.73394	0.0247484	0.000754015	0.000999001	rs533143	0.000188504	0.297133	TRUE		0.00288764
ENSG00000140265	Breast (ER-)	ZSCAN29	ENST00000566849.5	15	43358172	43371043	Cells_EBV-transformed_lymphocytes	4.25213	0.0106844	8.47e-05	0.000999001	rs4296223	9.67e-06	8.32e-11	FALSE		0.00288764
ENSG00000140265	Breast (ER-)	ZSCAN29	ENST00000563508.1	15	43358172	43371043	Vagina	3.73394	0.0247484	0.000754015	0.000999001	rs533143	0.000188504	0.297133	TRUE		0.00288764
ENSG00000140265	Breast (ER-)	ZSCAN29	ENST00000396976.6	15	43358172	43371043	Cells_Cultured_fibroblasts	3.71172	0.0499199	0.00082341	0.000999001	rs4296223	9.67e-06	3.35e-10	FALSE		0.00288764
ENSG00000137822	Breast (ER-)	TUBGCP4	ENST00000563147.5	15	43369221	43409771	Vagina	-4.29795	0.00956746	6.9e-05	0.028971	rs4296223	9.67e-06	9.98e-14	FALSE		0.0241251
ENSG00000137822	Breast (ER-)	TUBGCP4	ENST00000260383.11	15	43369221	43409771	Vagina	-3.99995	0.00956746	0.000190065	0.000999001	rs4296223	9.67e-06	3.18e-14	FALSE		0.0241251
ENSG00000137822	Breast (ER-)	TUBGCP4	ENST00000563963.1	15	43369221	43409771	Vagina	4.20364	0.00956746	0.000105061	0.000999001	rs4296223	9.67e-06	9.19e-15	FALSE		0.0241251
ENSG00000137822	Breast (ER-)	TUBGCP4	ENST00000563412.1	15	43369221	43409771	Cells_Cultured_fibroblasts	4.07615	0.00623891	0.000183151	0.000999001	rs4296223	9.67e-06	4.31e-34	FALSE		0.0241251
ENSG00000067369	Breast (ER-)	TP53BP1	ENST00000411772.5	15	43403061	43510728	Adipose_Subcutaneous	4.23421	0.0134023	0.000114678	0.017982	rs4296223	9.67e-06	0.0905	TRUE		0.10377
ENSG00000067369	Breast (ER-)	TP53BP1	ENST00000467474.1	15	43403061	43510728	Adipose_Subcutaneous	4.23421	0.0134023	0.000114678	0.018981	rs4296223	9.67e-06	0.0905	TRUE		0.10377
ENSG00000168781	Breast (ER-)	PPIP5K1	ENST00000437065.1	15	43533462	43590208	Spleen	-4.59914	0.00553346	4.67e-05	0.000999001	rs4296223	9.67e-06	2.74e-25	FALSE		0.0314101
ENSG00000237289	Breast (ER-)	CKMT1B	ENST00000441322.6	15	43593054	43604901	Cells_Cultured_fibroblasts	4.27469	0.00439958	3.83e-05	0.040959	rs4296223	9.67e-06	4.65e-08	FALSE		0.00792804
ENSG00000237289	Breast (ER-)	CKMT1B	ENST00000300283.10	15	43593054	43604901	Cells_Cultured_fibroblasts	4.27169	0.00439958	3.88e-05	0.013986	rs4296223	9.67e-06	3.03e-20	FALSE		0.00792804
ENSG00000223572	Breast (ER-)	CKMT1A	ENST00000434505.5	15	43692886	43699222	Cells_EBV-transformed_lymphocytes	-3.75012	0.0151199	0	0.020979	rs4296223	9.67e-06	4.08e-28	FALSE	0.053594	0.0105686
ENSG00000167004	Breast (ER-)	PDIA3	ENST00000446523.5	15	43746394	43773279	Whole_Blood	4.02714	0.0168818	0.000112921	0.000999001	rs4296223	9.67e-06	8.62e-08	FALSE		0.12057
ENSG00000167004	Breast (ER-)	PDIA3	ENST00000300289.10	15	43746394	43773279	Whole_Blood	3.85975	0.0168818	0.00022701	0.000999001	rs4296223	9.67e-06	6.84e-13	FALSE		0.12057
ENSG00000128886	Breast (ER-)	ELL3	ENST00000497530.5	15	43772605	43777315	Ovary	-4.06339	0.0090209	0.000338552	0.000999001	rs4296223	9.67e-06	0.0787112	FALSE	4.1175e-09	0.00277375
ENSG00000128886	Breast (ER-)	ELL3	ENST00000433927.1	15	43772605	43777315	Ovary	-4.06339	0.0090209	0.000338552	0.000999001	rs4296223	9.67e-06	0.0787112	TRUE	4.1175e-09	0.00277375
ENSG00000128886	Breast (ER-)	ELL3	ENST00000476335.1	15	43772605	43777315	Ovary	4.06339	0.0090209	0.000338552	0.001998	rs4296223	9.67e-06	0.0787112	FALSE	4.1175e-09	0.00277375
ENSG00000128886	Breast (ER-)	ELL3	ENST00000497700.1	15	43772605	43777315	Ovary	4.2738	0.0090209	0.000134521	0.000999001	rs4296223	9.67e-06	4.64e-11	FALSE	4.1175e-09	0.00277375
ENSG00000140264	Breast (ER-)	SERF2	ENST00000409291.5	15	43777087	43804427	Cells_EBV-transformed_lymphocytes	-5.08094	0.000831389	2.63e-06	0.000999001	rs4296223	9.67e-06	1.21e-08	FALSE		0.0194076
ENSG00000140264	Breast (ER-)	SERF2	ENST00000381359.5	15	43777087	43804427	Spleen	4.80523	0.00236989	1.39e-05	0.001998	rs4296223	9.67e-06	1.4e-20	FALSE		0.0194076
ENSG00000140264	Breast (ER-)	SERF2	ENST00000674451.1	15	43777087	43804427	Cells_Cultured_fibroblasts	4.19991	0.00179973	0.000133511	0.033966	rs4296223	9.67e-06	1.48e-22	FALSE		0.0194076
ENSG00000140264	Breast (ER-)	SERF2	ENST00000409646.5	15	43777087	43804427	Cells_Cultured_fibroblasts	4.8579	0.00179973	5.93e-06	0.000999001	rs4296223	9.67e-06	8.27e-23	FALSE		0.0194076
ENSG00000242028	Breast (ER-)	HYPK	ENST00000458412.2	15	43796142	43804427	Whole_Blood	-3.96316	0.0230402	0.000147926	0.000999001	rs4296223	9.67e-06	8.59e-08	FALSE	0.015962	0.0106567
ENSG00000092470	Breast (ER-)	WDR76	ENST00000478130.1	15	43826980	43868412	Cells_Cultured_fibroblasts	-4.1889	0.00652685	2.8e-05	0.000999001	rs4296223	9.67e-06	6.99e-31	FALSE	0.00016501	0.00725162
ENSG00000092470	Breast (ER-)	WDR76	ENST00000263795.11	15	43826980	43868412	Cells_EBV-transformed_lymphocytes	-3.72003	0.02161	0.000597595	0.035964	rs4296223	9.67e-06	5.4e-26	FALSE	0.00016501	0.00725162
ENSG00000171877	Breast (ER-)	FRMD5	ENST00000417257.6	15	43870761	44195271	Uterus	3.73394	0.0370649	0.000377007	0.000999001	rs533143	0.000188504	0.297133	TRUE		0.0995936
ENSG00000171877	Breast (ER-)	FRMD5	ENST00000402883.5	15	43870761	44195271	Ovary	-3.92486	0.0178111	0.00052069	0.01998	rs4296223	9.67e-06	6.07e-27	FALSE		0.0995936
ENSG00000171877	Breast (ER-)	FRMD5	ENST00000636859.1	15	43870761	44195271	Ovary	-3.87026	0.0178111	0.000543591	0.000999001	rs8024461	0.00012727	5.7e-25	FALSE		0.0995936
ENSG00000171877	Breast (ER-)	FRMD5	ENST00000484674.5	15	43870761	44195271	Ovary	-3.96374	0.0178111	0.000442709	0.000999001	rs4296223	9.67e-06	1.84e-11	FALSE		0.0995936
ENSG00000137770	Breast (ER-)	CTDSPL2	ENST00000560620.1	15	44427622	44529038	Spleen	-3.86254	0.0270437	0.000336642	0.000999001	rs694725	1.1e-05	1.76e-34	FALSE	0.99939	0.253494
ENSG00000104131	Breast (ER-)	EIF3J	ENST00000536248.1	15	44537125	44563029	Adipose_Visceral_Omentum	-3.7116	0.0414979	0.000411901	0.01998	rs694461	3.09e-05	3.01e-32	FALSE		0.177332
ENSG00000104133	Breast (ER-)	SPG11	ENST00000535302.6	15	44554818	44663688	Whole_Blood	-4.37898	0.0154228	8.35e-05	0.00499501	rs694461	3.09e-05	0.995505	TRUE		0.00242196
ENSG00000185880	Breast (ER-)	TRIM69	ENST00000561170.1	15	44728988	44767829	Cells_EBV-transformed_lymphocytes	-5.09312	0.000909256	3.17e-06	0.000999001	rs694461	3.09e-05	0.004495	FALSE	5.0115e-05	0.00089684
ENSG00000137764	Breast (ER-)	MAP2K5	ENST00000557869.2	15	67542703	67807117	Cells_Cultured_fibroblasts	4.3578	0.00623891	3.94e-05	0.000999001	rs2017281	0.000389394	1	TRUE	0.0076722	0.031791
ENSG00000117899	Breast (ER-)	MESD	ENST00000619987.4	15	80946289	80989828	Spleen	4.15768	0.0116045	9.64e-05	0.000999001	rs12594845	0.000570261	1	TRUE		0.00344923
ENSG00000196547	Breast (ER-)	MAN2A2	ENST00000560147.5	15	90902218	90922584	Adipose_Visceral_Omentum	-4.38968	0.0228378	0.00019298	0.000999001	rs2290202	0.000195043	1	TRUE		0.0143786
ENSG00000008517	Breast (ER-)	IL32	ENST00000551513.5	16	3065297	3082192	Ovary	-4.16769	0.042681	0.00070771	0.00499501	rs8047038	5.53e-08	0.534766	TRUE	0.0001637	0.00116794
ENSG00000006194	Breast (ER-)	ZNF263	ENST00000575332.1	16	3283283	3301401	Adipose_Subcutaneous	-3.92379	0.0160861	0	0.048951	rs2532002	2.09e-05	0.0710257	TRUE	0.044406	0.0134772
ENSG00000005339	Breast (ER-)	CREBBP	ENST00000570939.2	16	3725054	3880713	Adipose_Visceral_Omentum	3.86741	0.0298407	0.000219992	0.001998	rs8047038	5.53e-08	0.000218144	FALSE	1	0.649322
ENSG00000103174	Breast (ER-)	NAGPA	ENST00000568202.5	16	5024844	5034141	Cells_EBV-transformed_lymphocytes	-4.06152	0.0346748	0.000585056	0.000999001	rs8047038	5.53e-08	1	TRUE		0.00269956
ENSG00000185338	Breast (ER-)	SOCS1	ENST00000332029.4	16	11254417	11256204	Cells_Cultured_fibroblasts	-3.36133	0.0412817	0	0.011988	rs4781025	0.000537097	1	TRUE	0.12165	0.0689179
ENSG00000103404	Breast (ER-)	USP31	ENST00000567975.1	16	23061406	23149452	Spleen	-3.61905	0.0466032	0.000591379	0.000999001	rs6497608	0.000400609	1	TRUE	0.99977	0.0700803
ENSG00000167371	Breast (ER-)	PRRT2	ENST00000637290.1	16	29811382	29815892	Whole_Blood	4.20159	0.0143299	5.3e-05	0.000999001	rs3814878	0.0145537	1	TRUE		0.0649689
ENSG00000177200	Breast (ER-)	CHD9	ENST00000561869.1	16	53054991	53329150	Adipose_Visceral_Omentum	3.77523	0.0478303	0.000639446	0.025974	rs1121980	1.45e-13	1.72e-57	FALSE		0.131773
ENSG00000177200	Breast (ER-)	CHD9	ENST00000564255.5	16	53054991	53329150	Ovary	-7.27137	6.14e-09	4.98e-12	0.000999001	rs1421085	8.71e-14	0.75	TRUE		0.131773
ENSG00000177200	Breast (ER-)	CHD9	ENST00000561869.1	16	53054991	53329150	Adipose_Visceral_Omentum	3.77523	0.0478303	0.000639446	0.025974	rs1121980	1.45e-13	1	TRUE		0.131773
ENSG00000177200	Breast (ER-)	CHD9	ENST00000564845.5	16	53054991	53329150	Ovary	7.27137	6.14e-09	4.98e-12	0.000999001	rs1421085	8.71e-14	0.75	TRUE		0.131773
ENSG00000177200	Breast (ER-)	CHD9	ENST00000564600.6	16	53054991	53329150	Ovary	7.27137	6.14e-09	4.98e-12	0.000999001	rs1421085	8.71e-14	0.75	TRUE		0.131773
ENSG00000177200	Breast (ER-)	CHD9	ENST00000565119.1	16	53054991	53329150	Vagina	4.31183	0.00584812	0.0001781	0.023976	rs4784227	6.85e-25	1.96e-113	FALSE		0.131773
ENSG00000177200	Breast (ER-)	CHD9	ENST00000565119.1	16	53054991	53329150	Vagina	4.31183	0.00584812	0.0001781	0.023976	rs4784227	6.85e-25	1	TRUE		0.131773
ENSG00000177200	Breast (ER-)	CHD9	ENST00000569225.5	16	53054991	53329150	Ovary	-7.27137	6.14e-09	4.98e-12	0.000999001	rs1421085	8.71e-14	0.75	TRUE		0.131773
ENSG00000103494	Breast (ER-)	RPGRIP1L	ENST00000680193.1	16	53598153	53703938	Cells_Cultured_fibroblasts	-4.43642	0.0112647	0.000109761	0.018981	rs1421085	8.71e-14	4.07e-65	FALSE		0.00366659
ENSG00000184939	Breast (ER-)	ZFP90	ENST00000564323.5	16	68530090	68576072	Ovary	4.52404	0.00826376	5.46e-05	0.002997	rs889398	0.00149704	1.77e-05	FALSE		0.0313044
ENSG00000102908	Breast (ER-)	NFAT5	ENST00000568832.1	16	69565094	69704666	Ovary	3.7195	0.0441099	0.000598858	0.012987	rs904809	0.000482666	0.999098	TRUE		0.219041
ENSG00000090861	Breast (ER-)	AARS1	ENST00000676211.1	16	70251983	70289707	Spleen	4.18229	0.0258322	0.000750316	0.002997	rs904809	0.000482666	1	TRUE		0.0224592
ENSG00000090861	Breast (ER-)	AARS1	ENST00000567490.1	16	70251983	70289707	Spleen	4.13807	0.0258322	0.000910616	0.00499501	rs904809	0.000482666	1	TRUE		0.0224592
ENSG00000260537	Breast (ER-)		ENST00000565116.1	16	70299194	70372582	Cells_Cultured_fibroblasts	3.42639	0.0359578	0	0.015984	rs904809	0.000482666	1.3e-08	FALSE
ENSG00000189091	Breast (ER-)	SF3B3	ENST00000566095.6	16	70523791	70577670	Whole_Blood	3.84626	0.0239466	0.000119933	0.00799201	rs904809	0.000482666	0.000342105	FALSE		0.190022
ENSG00000182149	Breast (ER-)	IST1	ENST00000537571.1	16	71845996	71931199	Adipose_Visceral_Omentum	4.29685	0.0282108	0.000294512	0.00699301	rs4536484	0.00656418	0.520358	TRUE		0.0115584
ENSG00000103168	Breast (ER-)	TAF1C	ENST00000566732.6	16	84177847	84187070	Whole_Blood	-4.32432	0.0230402	0.000198905	0.00599401	rs153654	0.00325198	1	TRUE		0.00255856
ENSG00000174326	Breast (ER-)	SLC16A11	ENST00000662352.3	17	7041621	7044092	Ovary	-4.01114	0.0172943	0.000120855	0.003996	rs4233018	2.13e-06	0.00200376	FALSE	1.1878e-07	0.00119808
ENSG00000040633	Breast (ER-)	PHF23	ENST00000574323.5	17	7235029	7239722	Vagina	-4.49026	0.00956746	3.56e-05	0.000999001	rs4233018	2.13e-06	0.987663	TRUE	1	0.4024
ENSG00000170296	Breast (ER-)	GABARAP	ENST00000573928.1	17	7240008	7242449	Vagina	-4.16454	0.0161908	0.000124795	0.000999001	rs4233018	2.13e-06	0.978193	TRUE		0.0509665
ENSG00000181885	Breast (ER-)	CLDN7	ENST00000397317.8	17	7259903	7263983	Ovary	-3.77397	0.0379797	0.000482015	0.00599401	rs4233018	2.13e-06	0.000722649	FALSE	0.028623	0.00712742
ENSG00000213859	Breast (ER-)	KCTD11	ENST00000576980.2	17	7351889	7354944	Adipose_Subcutaneous	-4.84064	0.000589122	0	0.000999001	rs4233018	2.13e-06	7.75e-05	FALSE	0.0075319	0.0202088
ENSG00000161960	Breast (ER-)	EIF4A1	ENST00000579139.1	17	7572824	7579006	Cells_EBV-transformed_lymphocytes	4.27205	0.0330153	0.000542321	0.002997	rs4233018	2.13e-06	0.000147817	FALSE		0.470013
ENSG00000179593	Breast (ER-)	ALOX15B	ENST00000572022.5	17	8039034	8049134	Vagina	-4.25909	0.0132059	6.16e-05	0.01998	rs4233018	2.13e-06	0.0131623	FALSE	1.3296e-23	0.00070578
ENSG00000179094	Breast (ER-)	PER1	ENST00000582719.5	17	8140472	8156506	Vagina	-4.56458	0.0027375	3.5e-05	0.012987	rs2309810	4.38e-05	0.0235131	FALSE		0.0363033
ENSG00000179094	Breast (ER-)	PER1	ENST00000584202.1	17	8140472	8156506	Vagina	-4.86974	0.0027375	7.82e-06	0.00499501	rs4233018	2.13e-06	0.993887	TRUE		0.0363033
ENSG00000178999	Breast (ER-)	AURKB	ENST00000577833.5	17	8204733	8210600	Vagina	4.11551	0.0351487	0.000424958	0.003996	rs4233018	2.13e-06	6.04e-06	FALSE		0.0104159
ENSG00000178921	Breast (ER-)	PFAS	ENST00000580251.1	17	8247618	8270491	Adipose_Subcutaneous	3.72593	0.0477336	0.000583781	0.045954	rs4233018	2.13e-06	0.00051034	FALSE		0.0099266
ENSG00000161970	Breast (ER-)	RPL26	ENST00000583515.1	17	8377516	8383213	Ovary	-4.68953	0.00605447	3.29e-05	0.002997	rs4233018	2.13e-06	2.65e-07	FALSE		0.495496
ENSG00000166579	Breast (ER-)	NDEL1	ENST00000380025.8	17	8413131	8490411	Whole_Blood	4.03502	0.0273786	0.000272991	0.000999001	rs4233018	2.13e-06	5.36e-05	FALSE		0.149619
ENSG00000175662	Breast (ER-)	TOM1L2	ENST00000542206.5	17	17843511	17972422	Cells_Cultured_fibroblasts	-4.1615	0.0173804	0.000221318	0.002997	rs1563634	3.67e-05	0.999999	TRUE	0.61856	0.0327823
ENSG00000177731	Breast (ER-)	FLII	ENST00000581858.5	17	18244815	18258738	Uterus	-4.3807	0.024914	0.000236603	0.003996	rs1563634	3.67e-05	0.999999	TRUE		0.0170504
ENSG00000177427	Breast (ER-)	MIEF2	ENST00000395704.8	17	18260597	18266552	Adipose_Visceral_Omentum	-4.19345	0.00646262	0	0.017982	rs1563634	3.67e-05	1	TRUE	0.80042	0.0121835
ENSG00000154025	Breast (ER-)	SLC5A10	ENST00000395643.6	17	18950345	19022595	Cells_Cultured_fibroblasts	-3.45628	0.0329083	0	0.027972	rs1563634	3.67e-05	1	TRUE	2.9087e-14	0.00090818
ENSG00000196712	Breast (ER-)	NF1	ENST00000431387.8	17	31094927	31382116	Cells_EBV-transformed_lymphocytes	3.98721	0.00641748	0.00100282	0.000999001	rs2012988	0.000457016	0.666667	TRUE		0.112219
ENSG00000196712	Breast (ER-)	NF1	ENST00000584328.1	17	31094927	31382116	Cells_EBV-transformed_lymphocytes	3.98721	0.00641748	0.00100282	0.000999001	rs2012988	0.000457016	7.57e-14	FALSE		0.112219
ENSG00000196712	Breast (ER-)	NF1	ENST00000495910.6	17	31094927	31382116	Cells_EBV-transformed_lymphocytes	3.98721	0.00641748	0.00100282	0.000999001	rs2012988	0.000457016	7.57e-14	FALSE		0.112219
ENSG00000196712	Breast (ER-)	NF1	ENST00000488981.1	17	31094927	31382116	Cells_EBV-transformed_lymphocytes	-3.98721	0.00641748	0.00100282	0.000999001	rs2012988	0.000457016	0.666667	TRUE		0.112219
ENSG00000196712	Breast (ER-)	NF1	ENST00000456735.6	17	31094927	31382116	Cells_EBV-transformed_lymphocytes	-3.96764	0.00641748	0.00100282	0.003996	rs35958868	0.000130407	1.58e-28	FALSE		0.112219
ENSG00000196712	Breast (ER-)	NF1	ENST00000490416.2	17	31094927	31382116	Cells_EBV-transformed_lymphocytes	4.59832	0.00641748	6.39e-05	0.000999001	rs35958868	0.000130407	1	TRUE		0.112219
ENSG00000196712	Breast (ER-)	NF1	ENST00000468273.1	17	31094927	31382116	Cells_EBV-transformed_lymphocytes	3.98721	0.00641748	0.00100282	0.000999001	rs2012988	0.000457016	0.666667	TRUE		0.112219
ENSG00000196712	Breast (ER-)	NF1	ENST00000581790.5	17	31094927	31382116	Cells_EBV-transformed_lymphocytes	-3.98721	0.00641748	0.00100282	0.000999001	rs2012988	0.000457016	7.57e-14	FALSE		0.112219
ENSG00000108651	Breast (ER-)	UTP6	ENST00000261708.9	17	31860904	31901708	Whole_Blood	3.67086	0.0495964	0.000483465	0.00799201	rs35958868	0.000130407	8.5e-28	FALSE	0.015639	0.00689496
ENSG00000126858	Breast (ER-)	RHOT1	ENST00000583994.5	17	32142454	32253374	Adipose_Visceral_Omentum	4.18704	0.0319273	0.000367398	0.000999001	rs2012988	0.000457016	2.65e-16	FALSE		0.0689609
ENSG00000108244	Breast (ER-)	KRT23	ENST00000584517.1	17	40922700	40937646	Cells_Cultured_fibroblasts	-4.39746	0.00468785	2.19e-05	0.001998	rs9899285	2.11e-05	0.00610289	FALSE		0.00107557
ENSG00000204889	Breast (ER-)	KRT40	ENST00000398486.2	17	40977715	40987135	Whole_Blood	-4.29717	0.00976816	1.73e-05	0.000999001	rs17495705	0.000178554	1	TRUE		0.000914
ENSG00000204889	Breast (ER-)	KRT40	ENST00000377755.9	17	40977715	40987135	Whole_Blood	3.40006	0.00976816	0.000673699	0.000999001	rs11296	6.81e-07	1	TRUE		0.000914
ENSG00000204815	Breast (ER-)	ODAD4	ENST00000593239.5	17	41930617	41966503	Adipose_Visceral_Omentum	-3.65733	0.0390588	0.000254851	0.021978	rs11296	6.81e-07	0.00757432	FALSE
ENSG00000173786	Breast (ER-)	CNP	ENST00000441615.2	17	41966763	41977740	Adipose_Visceral_Omentum	3.87883	0.0292346	0.000209922	0.00499501	rs11296	6.81e-07	0.0742673	FALSE	0.9998	0.0710081
ENSG00000168259	Breast (ER-)	DNAJC7	ENST00000674249.1	17	41976421	42021376	Whole_Blood	4.43062	0.0154228	8.46e-05	0.001998	rs11296	6.81e-07	0.0813997	FALSE		0.111515
ENSG00000131462	Breast (ER-)	TUBG1	ENST00000681413.1	17	42609641	42615238	Vagina	-4.46267	0.0126177	6.48e-05	0.00599401	rs1463558	0.000280522	0.00243369	FALSE		0.0729187
ENSG00000108799	Breast (ER-)	EZH1	ENST00000415827.6	17	42700275	42745049	Spleen	-4.14261	0.023461	0.00030904	0.001998	rs11296	6.81e-07	0.00117369	FALSE		0.0576746
ENSG00000108825	Breast (ER-)	PTGES3L-AARSD1	ENST00000454303.1	17	42950526	42980528	Uterus	3.99985	0.024914	0.000190147	0.003996	rs11296	6.81e-07	0.25468	TRUE		0.00137952
ENSG00000161664	Breast (ER-)	ASB16	ENST00000293414.6	17	44170447	44179084	Spleen	-4.21551	0.00593064	2.49e-05	0.001998	rs737303	1.81e-05	0.0788793	FALSE		0.00042955
ENSG00000168517	Breast (ER-)	HEXIM2	ENST00000586681.6	17	45160700	45170040	Ovary	-3.89079	0.0377987	0.000499594	0.033966	rs737303	1.81e-05	0.86857	TRUE	0.42142	0.00300594
ENSG00000184922	Breast (ER-)	FMNL1	ENST00000586643.5	17	45221444	45247319	Ovary	4.41998	0.0116596	9.87e-05	0.000999001	rs2289674	9.52e-05	0.998636	TRUE	0.98822	0.0987391
ENSG00000225190	Breast (ER-)	PLEKHM1	ENST00000582035.1	17	45435900	45490758	Cells_Cultured_fibroblasts	3.96416	0.0423979	0.000736554	0.00499501	rs2289674	9.52e-05	0.396164	TRUE		0.0337933
ENSG00000011260	Breast (ER-)	UTP18	ENST00000508506.3	17	51260546	51297936	Cells_EBV-transformed_lymphocytes	-3.83018	0.0390166	0.000640261	0.001998	rs11079955	0.00162426	1	TRUE		0.00756197
ENSG00000153930	Breast (ER-)	ANKFN1	ENST00000318698.6	17	55882301	56517016	Cells_Cultured_fibroblasts	-4.0156	0.0144139	0.00011859	0.001998	rs792402	0.000778595	1	TRUE	0.51131	0.00780712
ENSG00000108389	Breast (ER-)	MTMR4	ENST00000579925.5	17	58489529	58517905	Cells_Cultured_fibroblasts	-4.46827	0.00463844	2.37e-05	0.000999001	rs8077599	1.02e-05	0.986443	TRUE		0.0974761
ENSG00000153982	Breast (ER-)	GDPD1	ENST00000284116.9	17	59220467	59275970	Spleen	-3.66971	0.0291999	0.000242823	0.00999001	rs11869052	0.0012379	0.981633	TRUE		0.0137117
ENSG00000108406	Breast (ER-)	DHX40	ENST00000251241.9	17	59565558	59608345	Whole_Blood	-3.95884	0.0230402	0.000150627	0.00499501	rs11869052	0.0012379	0.999936	TRUE		0.0615685
ENSG00000109062	Breast (ER-)	NHERF1	ENST00000578958.1	17	74748628	74769353	Spleen	-4.56039	0.00360998	2.04e-05	0.001998	rs1531564	8.25e-06	4.5e-36	FALSE		0.00176014
ENSG00000109065	Breast (ER-)	NAT9	ENST00000579837.1	17	74770529	74776367	Whole_Blood	-4.09305	0.0266601	0.00025544	0.001998	rs1531564	8.25e-06	1.22e-36	FALSE		0.00254589
ENSG00000161509	Breast (ER-)	GRIN2C	ENST00000347612.4	17	74842023	74861504	Cells_EBV-transformed_lymphocytes	4.39034	0.00532462	2.26e-05	0.000999001	rs1531564	8.25e-06	4.13e-09	FALSE	6.4621e-19	0.0122726
ENSG00000125449	Breast (ER-)	ARMC7	ENST00000579096.1	17	75109952	75130272	Cells_Cultured_fibroblasts	-4.45872	0.00255969	1.65e-05	0.000999001	rs1531564	8.25e-06	5.41e-06	FALSE	0.065637	0.00115061
ENSG00000125449	Breast (ER-)	ARMC7	ENST00000579096.1	17	75109952	75130272	Adipose_Subcutaneous	4.45872	0.00475193	2.47e-05	0.000999001	rs1531564	8.25e-06	5.41e-06	FALSE	0.065637	0.00115061
ENSG00000125449	Breast (ER-)	ARMC7	ENST00000584947.1	17	75109952	75130272	Cells_Cultured_fibroblasts	4.45872	0.00255969	1.65e-05	0.000999001	rs1531564	8.25e-06	5.41e-06	FALSE	0.065637	0.00115061
ENSG00000125447	Breast (ER-)	GGA3	ENST00000582232.1	17	75236599	75262363	Vagina	4.30846	0.0132059	0.000288883	0.00799201	rs2242230	5.36e-05	9.73e-25	FALSE		0.0185618
ENSG00000125447	Breast (ER-)	GGA3	ENST00000582232.1	17	75236599	75262363	Cells_Cultured_fibroblasts	4.14972	0.00241671	0.000366168	0.012987	rs2242230	5.36e-05	0.749996	TRUE		0.0185618
ENSG00000125447	Breast (ER-)	GGA3	ENST00000582486.5	17	75236599	75262363	Uterus	4.15175	0.024914	0.0005279	0.00799201	rs2242230	5.36e-05	2.47e-30	FALSE		0.0185618
ENSG00000125447	Breast (ER-)	GGA3	ENST00000577435.5	17	75236599	75262363	Vagina	4.35435	0.0132059	0.000240228	0.000999001	rs2242230	5.36e-05	9.73e-25	FALSE		0.0185618
ENSG00000125447	Breast (ER-)	GGA3	ENST00000584550.1	17	75236599	75262363	Uterus	4.15603	0.024914	0.000518128	0.014985	rs2242230	5.36e-05	2.28e-27	FALSE		0.0185618
ENSG00000125447	Breast (ER-)	GGA3	ENST00000621870.4	17	75236599	75262363	Vagina	-4.31377	0.0132059	0.000288883	0.002997	rs2242230	5.36e-05	3.52e-25	FALSE		0.0185618
ENSG00000125447	Breast (ER-)	GGA3	ENST00000578348.5	17	75236599	75262363	Cells_Cultured_fibroblasts	4.87762	0.00241671	1.29e-05	0.003996	rs2242230	5.36e-05	8.06e-21	FALSE		0.0185618
ENSG00000125447	Breast (ER-)	GGA3	ENST00000577435.5	17	75236599	75262363	Cells_Cultured_fibroblasts	4.14972	0.00241671	0.000366168	0.00999001	rs2242230	5.36e-05	0.749996	TRUE		0.0185618
ENSG00000125447	Breast (ER-)	GGA3	ENST00000583282.5	17	75236599	75262363	Cells_Cultured_fibroblasts	3.85145	0.00241671	0.000704516	0.00599401	rs2242231	5.93e-05	5.76e-27	FALSE		0.0185618
ENSG00000125447	Breast (ER-)	GGA3	ENST00000621217.4	17	75236599	75262363	Whole_Blood	-4.01075	0.0168818	0.000484217	0.033966	rs2242230	5.36e-05	1.06e-06	FALSE		0.0185618
ENSG00000125447	Breast (ER-)	GGA3	ENST00000649398.1	17	75236599	75262363	Cells_Cultured_fibroblasts	-4.14972	0.00241671	0.000366168	0.00899101	rs2242230	5.36e-05	0.749996	TRUE		0.0185618
ENSG00000125447	Breast (ER-)	GGA3	ENST00000583282.5	17	75236599	75262363	Whole_Blood	4.06378	0.0168818	0.000434558	0.022977	rs2242231	5.93e-05	2.92e-09	FALSE		0.0185618
ENSG00000125447	Breast (ER-)	GGA3	ENST00000621217.4	17	75236599	75262363	Cells_Cultured_fibroblasts	-4.14972	0.00241671	0.000366168	0.011988	rs2242230	5.36e-05	0.749996	TRUE		0.0185618
ENSG00000125447	Breast (ER-)	GGA3	ENST00000582486.5	17	75236599	75262363	Cells_Cultured_fibroblasts	4.29965	0.00241671	0.000205278	0.000999001	rs1531564	8.25e-06	1.46e-33	FALSE		0.0185618
ENSG00000125447	Breast (ER-)	GGA3	ENST00000577435.5	17	75236599	75262363	Ovary	-4.248	0.0277286	0.000388243	0.0499501	rs1531564	8.25e-06	7.6e-22	FALSE		0.0185618
ENSG00000161526	Breast (ER-)	SAP30BP	ENST00000580322.5	17	75667251	75708062	Cells_EBV-transformed_lymphocytes	4.49968	0.0142852	0.000163337	0.000999001	rs1531564	8.25e-06	9.55e-31	FALSE		0.01111
ENSG00000132475	Breast (ER-)	H3-3B	ENST00000586518.1	17	75776434	75785893	Adipose_Visceral_Omentum	-5.0535	0.00115436	2.6e-06	0.000999001	rs1531564	8.25e-06	2.15e-22	FALSE	0.96503	0.216458
ENSG00000132475	Breast (ER-)	H3-3B	ENST00000254810.8	17	75776434	75785893	Adipose_Visceral_Omentum	-4.24916	0.00115436	0.000128741	0.000999001	rs1531564	8.25e-06	1.46e-36	FALSE	0.96503	0.216458
ENSG00000132478	Breast (ER-)	UNK	ENST00000589666.6	17	75784806	75825799	Cells_EBV-transformed_lymphocytes	4.62545	0.00437658	2.24e-05	0.000999001	rs1531564	8.25e-06	6.52e-42	FALSE		0.180228
ENSG00000134769	Breast (ER-)	DTNA	ENST00000680366.1	18	34493291	34891844	Adipose_Subcutaneous	4.16439	0.0445943	0.000530706	0.00799201	rs965	0.00670118	1	TRUE		0.0519669
ENSG00000099625	Breast (ER-)	CBARP	ENST00000648750.1	19	1228287	1238027	Ovary	4.32656	0.0110174	7.57e-05	0.000999001	rs12982096	0.00120331	1	TRUE		0.0249474
ENSG00000105397	Breast (ER-)	TYK2	ENST00000529317.1	19	10350533	10380608	Cells_Cultured_fibroblasts	4.45095	0.00623891	9.4e-05	0.000999001	rs322143	5.92e-09	1	TRUE		0.0248333
ENSG00000105397	Breast (ER-)	TYK2	ENST00000534228.1	19	10350533	10380608	Cells_Cultured_fibroblasts	-4.45095	0.00623891	9.4e-05	0.000999001	rs322143	5.92e-09	1	TRUE		0.0248333
ENSG00000065989	Breast (ER-)	PDE4A	ENST00000293683.9	19	10416773	10469630	Cells_EBV-transformed_lymphocytes	5.74038	2.15e-05	6.61e-08	0.000999001	rs322141	9.45e-09	1	TRUE		0.0674465
ENSG00000129351	Breast (ER-)	ILF3	ENST00000586544.1	19	10654304	10692400	Spleen	3.95586	0.0207403	0.000991361	0.003996	rs12976608	0.000583323	3.82e-19	FALSE		0.455322
ENSG00000196757	Breast (ER-)	ZNF700	ENST00000482090.1	19	11925068	11950773	Adipose_Visceral_Omentum	-4.06886	0.00798782	0	0.000999001	rs322143	5.92e-09	0.479468	TRUE	2.0115e-06	0.00126399
ENSG00000223547	Breast (ER-)	ZNF844	ENST00000550826.1	19	12064731	12081565	Cells_Cultured_fibroblasts	-5.81576	6.99e-06	6.04e-09	0.000999001	rs322143	5.92e-09	0.000173926	FALSE	0.36142	0.001224
ENSG00000127526	Breast (ER-)	SLC35E1	ENST00000488894.1	19	16549831	16572415	Spleen	-4.44823	0.00305757	3.46e-05	0.013986	rs4808616	1.48e-51	8.61e-43	FALSE		0.0328978
ENSG00000214046	Breast (ER-)	SMIM7	ENST00000599872.1	19	16630751	16660442	Adipose_Visceral_Omentum	-4.6865	0.00785406	3.89e-05	0.00999001	rs4808616	1.48e-51	2.49e-42	FALSE		0.00968027
ENSG00000127511	Breast (ER-)	SIN3B	ENST00000595900.1	19	16829398	16880353	Whole_Blood	4.45059	0.0107041	3.43e-05	0.024975	rs2363956	4.48e-46	8.7e-43	FALSE	1	0.270002
ENSG00000127511	Breast (ER-)	SIN3B	ENST00000595900.1	19	16829398	16880353	Whole_Blood	4.45059	0.0107041	3.43e-05	0.024975	rs2363956	4.48e-46	1	TRUE	1	0.270002
ENSG00000131351	Breast (ER-)	HAUS8	ENST00000601564.5	19	17049729	17075625	Whole_Blood	4.91993	0.00129829	1.73e-06	0.00799201	rs4808616	1.48e-51	7.43e-42	FALSE		0.00186747
ENSG00000131351	Breast (ER-)	HAUS8	ENST00000448593.6	19	17049729	17075625	Cells_EBV-transformed_lymphocytes	6.13254	7.12e-06	5.19e-09	0.00699301	rs2363956	4.48e-46	5.13e-39	FALSE		0.00186747
ENSG00000099331	Breast (ER-)	MYO9B	ENST00000594971.5	19	17075777	17214537	Uterus	-9.10771	5.36e-15	1.18e-18	0.023976	rs8100241	1.71e-45	2.07e-29	FALSE		0.102479
ENSG00000099331	Breast (ER-)	MYO9B	ENST00000601749.1	19	17075777	17214537	Adipose_Visceral_Omentum	-4.27602	0.0181966	0.000133186	0.033966	rs4808616	1.48e-51	4.14e-43	FALSE		0.102479
ENSG00000099331	Breast (ER-)	MYO9B	ENST00000594971.5	19	17075777	17214537	Uterus	-9.10771	5.36e-15	1.18e-18	0.023976	rs8100241	1.71e-45	1	TRUE		0.102479
ENSG00000099331	Breast (ER-)	MYO9B	ENST00000593533.1	19	17075777	17214537	Ovary	-4.60458	0.00826376	5.37e-05	0.011988	rs4808616	1.48e-51	1.72e-42	FALSE		0.102479
ENSG00000099331	Breast (ER-)	MYO9B	ENST00000598419.1	19	17075777	17214537	Cells_Cultured_fibroblasts	6.4101	1.16e-06	1.31e-09	0.022977	rs4808616	1.48e-51	2.8e-38	FALSE		0.102479
ENSG00000053501	Breast (ER-)	USE1	ENST00000600970.5	19	17215346	17219829	Adipose_Visceral_Omentum	-4.70623	0.00285117	7.57e-06	0.014985	rs4808616	1.48e-51	2.72e-42	FALSE		0.00325363
ENSG00000053501	Breast (ER-)	USE1	ENST00000600970.5	19	17215346	17219829	Spleen	4.51606	0.00631244	5.04e-05	0.038961	rs4808616	1.48e-51	1.16e-42	FALSE		0.00325363
ENSG00000053501	Breast (ER-)	USE1	ENST00000600970.5	19	17215346	17219829	Cells_Cultured_fibroblasts	-4.05558	0.0130966	0.00010002	0.00699301	rs4808616	1.48e-51	1.69e-43	FALSE		0.00325363
ENSG00000053501	Breast (ER-)	USE1	ENST00000593597.1	19	17215346	17219829	Adipose_Subcutaneous	4.98064	1.16e-07	6.34e-07	0.040959	rs4808616	1.48e-51	9.96e-42	FALSE		0.00325363
ENSG00000099330	Breast (ER-)	OCEL1	ENST00000601576.1	19	17226213	17229219	Adipose_Visceral_Omentum	5.06038	2.32e-05	3.77e-06	0.010989	rs4808616	1.48e-51	1.47e-41	FALSE		0.00243155
ENSG00000099330	Breast (ER-)	OCEL1	ENST00000598172.1	19	17226213	17229219	Adipose_Visceral_Omentum	3.96346	2.32e-05	0.00044323	0.038961	rs4808616	1.48e-51	1.18e-43	FALSE		0.00243155
ENSG00000099330	Breast (ER-)	OCEL1	ENST00000599588.5	19	17226213	17229219	Adipose_Visceral_Omentum	5.99828	2.32e-05	1.99e-08	0.000999001	rs8099896	3.89e-11	1	TRUE		0.00243155
ENSG00000099330	Breast (ER-)	OCEL1	ENST00000599588.5	19	17226213	17229219	Adipose_Visceral_Omentum	5.99828	2.32e-05	1.99e-08	0.000999001	rs8099896	3.89e-11	2.32e-39	FALSE		0.00243155
ENSG00000105393	Breast (ER-)	BABAM1	ENST00000448635.2	19	17267376	17281249	Cells_Cultured_fibroblasts	-8.49303	1.88e-48	1.61e-16	0.002997	rs34084277	4.42e-36	3.03e-35	FALSE		0.0510104
ENSG00000105393	Breast (ER-)	BABAM1	ENST00000448635.2	19	17267376	17281249	Cells_Cultured_fibroblasts	-8.49303	1.88e-48	1.61e-16	0.002997	rs34084277	4.42e-36	1.06e-31	FALSE		0.0510104
ENSG00000105393	Lung (SQC)	BABAM1	ENST00000602066.5	19	17267376	17281249	Cells_Cultured_fibroblasts	-4.3712	0.0297678	0.000111207	0.010989	rs34084277	0.000146904	1	TRUE		0.0510104
ENSG00000105393	Breast (ER-)	BABAM1	ENST00000595393.5	19	17267376	17281249	Cells_EBV-transformed_lymphocytes	4.98516	0.000452662	9.29e-06	0.016983	rs4808616	1.48e-51	1.02e-41	FALSE		0.0510104
ENSG00000105393	Breast (ER-)	BABAM1	ENST00000599474.5	19	17267376	17281249	Cells_EBV-transformed_lymphocytes	5.32136	0.000452662	1.54e-06	0.00799201	rs4808616	1.48e-51	5.52e-41	FALSE		0.0510104
ENSG00000105393	Breast (ER-)	BABAM1	ENST00000599474.5	19	17267376	17281249	Cells_Cultured_fibroblasts	7.44362	1.88e-48	6.86e-13	0.00899101	rs4808616	1.48e-51	1	TRUE		0.0510104
ENSG00000105393	Breast (ER-)	BABAM1	ENST00000598382.1	19	17267376	17281249	Adipose_Subcutaneous	-6.86583	2.52e-31	3.97e-11	0.000999001	rs4808616	1.48e-51	5.37e-37	FALSE		0.0510104
ENSG00000105393	Breast (Overall)	BABAM1	ENST00000598382.1	19	17267376	17281249	Adipose_Subcutaneous	-3.43588	1.35e-05	0.00354377	0.00699301	rs4808616	1.3e-08	6.28e-59	FALSE		0.0510104
ENSG00000105393	Ovarian (overall)	BABAM1	ENST00000595393.5	19	17267376	17281249	Cells_EBV-transformed_lymphocytes	4.95667	0.00485179	1.08e-05	0.000999001	rs4808616	4.39e-17	3.19e-117	FALSE		0.0510104
ENSG00000105393	Ovarian (overall)	BABAM1	ENST00000598382.1	19	17267376	17281249	Adipose_Subcutaneous	-4.77524	9.39e-07	1.08e-05	0.002997	rs4808616	4.39e-17	1	TRUE		0.0510104
ENSG00000105393	Ovarian (overall)	BABAM1	ENST00000598382.1	19	17267376	17281249	Adipose_Subcutaneous	-4.77524	9.39e-07	1.08e-05	0.002997	rs4808616	4.39e-17	1.18e-75	FALSE		0.0510104
ENSG00000105393	Ovarian (serous)	BABAM1	ENST00000598382.1	19	17267376	17281249	Adipose_Subcutaneous	-4.45821	1.36e-08	4.96e-05	0.000999001	rs4808616	1.74e-18	1.64e-77	FALSE		0.0510104
ENSG00000105393	Ovarian (serous)	BABAM1	ENST00000601232.1	19	17267376	17281249	Whole_Blood	-6.83512	4.76e-10	7.37e-11	0.028971	rs4808616	1.74e-18	1	TRUE		0.0510104
ENSG00000130312	Breast (ER-)	MRPL34	ENST00000597996.1	19	17292609	17306843	Spleen	4.87891	3.06e-06	3.2e-06	0.016983	rs4808616	1.48e-51	6.11e-42	FALSE	0.017757	0.00289269
ENSG00000130312	Breast (ER-)	MRPL34	ENST00000595444.1	19	17292609	17306843	Spleen	-6.01907	3.06e-06	5.26e-09	0.001998	rs4808616	1.48e-51	2.62e-39	FALSE	0.017757	0.00289269
ENSG00000130311	Breast (ER-)	DDA1	ENST00000359866.9	19	17309518	17323298	Spleen	-4.00956	0.0184862	0.000182494	0.0499501	rs4808616	1.48e-51	1.41e-43	FALSE		0.125756
ENSG00000074855	Breast (ER-)	ANO8	ENST00000597643.5	19	17323223	17334855	Spleen	-5.42848	6.53e-09	5.68e-08	0.00599401	rs4808616	1.48e-51	9.68e-41	FALSE		0.068368
ENSG00000074855	Breast (ER-)	ANO8	ENST00000630631.1	19	17323223	17334855	Adipose_Subcutaneous	3.95888	0.0209816	7.53e-05	0.00699301	rs4808616	1.48e-51	1.16e-43	FALSE		0.068368
ENSG00000074855	Breast (ER-)	ANO8	ENST00000600711.1	19	17323223	17334855	Spleen	-7.00361	6.53e-09	2.49e-12	0.000999001	rs4808616	1.48e-51	1.36e-36	FALSE		0.068368
ENSG00000130299	Breast (ER-)	GTPBP3	ENST00000598038.5	19	17334920	17342731	Whole_Blood	5.60075	0.000234125	1.49e-07	0.00599401	rs4808616	1.48e-51	2.45e-40	FALSE		0.00124139
ENSG00000130299	Breast (ER-)	GTPBP3	ENST00000594703.1	19	17334920	17342731	Spleen	-4.72687	2.04e-44	2.74e-05	0.012987	rs4808616	1.48e-51	3e-42	FALSE		0.00124139
ENSG00000130299	Breast (ER-)	GTPBP3	ENST00000596166.5	19	17334920	17342731	Cells_Cultured_fibroblasts	4.69643	0.00232606	3.44e-05	0.020979	rs4808616	1.48e-51	2.6e-42	FALSE		0.00124139
ENSG00000130299	Breast (ER-)	GTPBP3	ENST00000600610.5	19	17334920	17342731	Spleen	-14.6801	2.04e-44	1.47e-47	0.015984	rs4808616	1.48e-51	0.25	TRUE		0.00124139
ENSG00000130299	Breast (ER-)	GTPBP3	ENST00000594345.5	19	17334920	17342731	Spleen	-14.6801	2.04e-44	1.47e-47	0.024975	rs4808616	1.48e-51	0.25	TRUE		0.00124139
ENSG00000130299	Breast (ER-)	GTPBP3	ENST00000598038.5	19	17334920	17342731	Spleen	-14.6801	2.04e-44	1.47e-47	0.021978	rs4808616	1.48e-51	0.25	TRUE		0.00124139
ENSG00000130299	Breast (ER-)	GTPBP3	ENST00000599329.1	19	17334920	17342731	Spleen	-14.6801	2.04e-44	1.47e-47	0.024975	rs4808616	1.48e-51	0.25	TRUE		0.00124139
ENSG00000130299	Breast (ER-)	GTPBP3	ENST00000595381.1	19	17334920	17342731	Spleen	5.10747	2.04e-44	4.57e-06	0.017982	rs4808616	1.48e-51	1.86e-41	FALSE		0.00124139
ENSG00000130299	Breast (ER-)	GTPBP3	ENST00000595194.1	19	17334920	17342731	Adipose_Visceral_Omentum	-5.88948	3.65e-05	3.49e-08	0.017982	rs4808616	1.48e-51	1.23e-39	FALSE		0.00124139
ENSG00000130299	Breast (ER-)	GTPBP3	ENST00000595194.1	19	17334920	17342731	Spleen	-5.04587	2.04e-44	5.87e-06	0.00899101	rs4808616	1.48e-51	1.37e-41	FALSE		0.00124139
ENSG00000130299	Breast (ER-)	GTPBP3	ENST00000598532.1	19	17334920	17342731	Whole_Blood	4.49771	0.000234125	4.81e-05	0.016983	rs4808616	1.48e-51	1.07e-42	FALSE		0.00124139
ENSG00000141971	Breast (ER-)	MVB12A	ENST00000529939.5	19	17405722	17433724	Spleen	-4.19314	6.27e-42	0.000192584	0.041958	rs4808616	1.48e-51	2.94e-43	FALSE	1.7645e-05	0.00132102
ENSG00000141971	Breast (ER-)	MVB12A	ENST00000594784.1	19	17405722	17433724	Spleen	-9.83459	6.27e-42	7.19e-22	0.00799201	rs4808616	1.48e-51	1.71e-26	FALSE	1.7645e-05	0.00132102
ENSG00000141971	Breast (ER-)	MVB12A	ENST00000543795.5	19	17405722	17433724	Spleen	6.23234	6.27e-42	3.68e-09	0.001998	rs4808616	1.48e-51	9.37e-39	FALSE	1.7645e-05	0.00132102
ENSG00000130304	Breast (ER-)	SLC27A1	ENST00000599965.1	19	17468769	17506168	Ovary	5.2243	0.000448802	1.05e-06	0.00899101	rs4808616	1.48e-51	3.35e-41	FALSE		0.00107943
ENSG00000130304	Breast (ER-)	SLC27A1	ENST00000600277.5	19	17468769	17506168	Spleen	-5.45811	0.000111943	3.37e-07	0.010989	rs4808616	1.48e-51	1.13e-40	FALSE		0.00107943
ENSG00000130304	Breast (ER-)	SLC27A1	ENST00000252595.12	19	17468769	17506168	Adipose_Visceral_Omentum	-4.44119	0.00795689	3.58e-05	0.031968	rs4808616	1.48e-51	8.35e-43	FALSE		0.00107943
ENSG00000130479	Breast (ER-)	MAP1S	ENST00000594365.5	19	17719242	17734513	Cells_EBV-transformed_lymphocytes	5.98046	2.27e-05	2.67e-08	0.00899101	rs4808616	1.48e-51	2.09e-39	FALSE		0.0594522
ENSG00000130475	Breast (ER-)	FCHO1	ENST00000595023.5	19	17747718	17788568	Cells_EBV-transformed_lymphocytes	4.72724	0.000144591	6.14e-05	0.035964	rs4808616	1.48e-51	3e-42	FALSE		0.0679069
ENSG00000130475	Breast (ER-)	FCHO1	ENST00000597474.5	19	17747718	17788568	Cells_EBV-transformed_lymphocytes	5.68284	0.000144591	3.58e-07	0.00599401	rs4808616	1.48e-51	3.84e-40	FALSE		0.0679069
ENSG00000105639	Breast (ER-)	JAK3	ENST00000526008.5	19	17824780	17848071	Spleen	-6.31606	9.36e-07	1.34e-09	0.00499501	rs4808616	1.48e-51	1.56e-38	FALSE	7.4956e-21	0.0329897
ENSG00000105640	Breast (ER-)	RPL18A	ENST00000600147.5	19	17859910	17864153	Adipose_Subcutaneous	-4.38098	0.00811162	2.36e-05	0.045954	rs4808616	1.48e-51	6.44e-43	FALSE	0.99994	0.454729
ENSG00000105640	Breast (ER-)	RPL18A	ENST00000602216.1	19	17859910	17864153	Ovary	-5.0337	0.000636939	1.92e-06	0.01998	rs4808616	1.48e-51	1.29e-41	FALSE	0.99994	0.454729
ENSG00000105642	Breast (ER-)	KCNN1	ENST00000609922.2	19	17951293	18000085	Adipose_Visceral_Omentum	4.23271	0.00975282	4.62e-05	0.044955	rs4808616	1.48e-51	1.13e-43	FALSE		0.055041
ENSG00000105643	Breast (ER-)	ARRDC2	ENST00000600788.6	19	18001132	18014102	Adipose_Visceral_Omentum	-4.77856	0.00277184	7.06e-06	0.037962	rs4808616	1.48e-51	2.41e-43	FALSE	0.00013011	0.00122745
ENSG00000105643	Breast (ER-)	ARRDC2	ENST00000593460.1	19	18001132	18014102	Ovary	-4.96807	0.00101355	3.38e-06	0.026973	rs4808616	1.48e-51	4.63e-43	FALSE	0.00013011	0.00122745
ENSG00000096996	Breast (ER-)	IL12RB1	ENST00000598019.6	19	18058995	18098944	Cells_EBV-transformed_lymphocytes	7.19539	7.33e-09	2.49e-12	0.001998	rs4808616	1.48e-51	3e-40	FALSE	0.015353	0.00067229
ENSG00000099308	Breast (ER-)	MAST3	ENST00000262811.10	19	18097778	18151692	Cells_EBV-transformed_lymphocytes	5.40428	4.1e-05	6.51e-08	0.011988	rs4808616	1.48e-51	1.65e-41	FALSE		0.149681
ENSG00000099308	Breast (ER-)	MAST3	ENST00000601226.2	19	18097778	18151692	Whole_Blood	-4.64066	0.00159235	0	0.034965	rs4808616	1.48e-51	1.28e-43	FALSE		0.149681
ENSG00000099308	Breast (ER-)	MAST3	ENST00000608648.1	19	18097778	18151692	Cells_EBV-transformed_lymphocytes	5.27566	4.1e-05	1.32e-07	0.016983	rs4808616	1.48e-51	1.98e-43	FALSE		0.149681
ENSG00000105649	Breast (ER-)	RAB3A	ENST00000481914.2	19	18196784	18204042	Spleen	-4.37582	0.004998	2.42e-05	0.046953	rs4808616	1.48e-51	8.89e-43	FALSE	0.98577	0.0753681
ENSG00000105701	Breast (ER-)	FKBP8	ENST00000606531.2	19	18531751	18544077	Spleen	-4.36455	0.005947	0.000127387	0.000999001	rs1043327	2.41e-06	3.31e-42	FALSE		0.177236
ENSG00000105700	Breast (ER-)	KXD1	ENST00000600654.5	19	18557762	18569387	Cells_EBV-transformed_lymphocytes	4.16875	0.0277633	0.000428787	0.014985	rs1043327	2.41e-06	4.4e-43	FALSE		0.0244013
ENSG00000105700	Breast (ER-)	KXD1	ENST00000539106.5	19	18557762	18569387	Uterus	4.10413	0.0155124	0.000527593	0.014985	rs1043327	2.41e-06	5.8e-42	FALSE		0.0244013
ENSG00000105700	Breast (ER-)	KXD1	ENST00000600654.5	19	18557762	18569387	Uterus	4.08225	0.0155124	0.000535217	0.015984	rs1043327	2.41e-06	3.77e-44	FALSE		0.0244013
ENSG00000105700	Breast (ER-)	KXD1	ENST00000601630.5	19	18557762	18569387	Uterus	4.33536	0.0155124	0.000189175	0.00999001	rs1043327	2.41e-06	1.38e-43	FALSE		0.0244013
ENSG00000105662	Breast (ER-)	CRTC1	ENST00000321949.13	19	18683678	18782333	Uterus	-3.6935	0.0400619	0.000442384	0.02997	rs1043327	2.41e-06	5.03e-43	FALSE	0.9999	0.103658
ENSG00000105662	Breast (ER-)	CRTC1	ENST00000321949.13	19	18683678	18782333	Cells_EBV-transformed_lymphocytes	4.62509	0.0025158	7.49e-06	0.013986	rs1043327	2.41e-06	6.38e-35	FALSE	0.9999	0.103658
ENSG00000005007	Breast (ER-)	UPF1	ENST00000601981.5	19	18831959	18868230	Cells_Cultured_fibroblasts	-5.70882	1.96e-05	7.96e-08	0.000999001	rs1043327	2.41e-06	1	TRUE	1	0.192985
ENSG00000005007	Breast (ER-)	UPF1	ENST00000598471.1	19	18831959	18868230	Cells_Cultured_fibroblasts	-5.70882	1.96e-05	7.96e-08	0.002997	rs1043327	2.41e-06	1	TRUE	1	0.192985
ENSG00000105669	Breast (ER-)	COPE	ENST00000593827.1	19	18899514	18919387	Spleen	5.05053	0.000768629	3.52e-06	0.00499501	rs1043327	2.41e-06	3.88e-65	FALSE		0.0694261
ENSG00000105669	Breast (ER-)	COPE	ENST00000597026.5	19	18899514	18919387	Cells_EBV-transformed_lymphocytes	4.25692	0.0133706	0.000124358	0.018981	rs1043327	2.41e-06	1.78e-59	FALSE		0.0694261
ENSG00000105669	Breast (ER-)	COPE	ENST00000597646.5	19	18899514	18919387	Ovary	-4.6159	0.00513541	3.91e-05	0.003996	rs1043327	2.41e-06	2.53e-43	FALSE		0.0694261
ENSG00000105669	Breast (ER-)	COPE	ENST00000600932.5	19	18899514	18919387	Ovary	4.48499	0.00513541	7.29e-05	0.014985	rs1043327	2.41e-06	1e-71	FALSE		0.0694261
ENSG00000105671	Breast (ER-)	DDX49	ENST00000595858.5	19	18919705	18929189	Ovary	5.37391	0.000434249	9.25e-07	0.001998	rs1043327	2.41e-06	5.84e-51	FALSE		0.00306061
ENSG00000105671	Breast (ER-)	DDX49	ENST00000596502.1	19	18919705	18929189	Adipose_Subcutaneous	6.44429	1.19e-06	9.29e-10	0.000999001	rs1043327	2.41e-06	4.43e-28	FALSE		0.00306061
ENSG00000051128	Breast (ER-)	HOMER3	ENST00000599097.1	19	18929201	18941261	Uterus	-6.11415	4.71e-06	6.79e-09	0.000999001	rs1043327	2.41e-06	1	TRUE	0.0084637	0.0837711
ENSG00000051128	Breast (ER-)	HOMER3	ENST00000539827.5	19	18929201	18941261	Spleen	3.95084	0.00983343	0.0007009	0.02997	rs1043327	2.41e-06	4.01e-71	FALSE	0.0084637	0.0837711
ENSG00000051128	Breast (ER-)	HOMER3	ENST00000600077.5	19	18929201	18941261	Spleen	-4.38197	0.00983343	0.000105851	0.002997	rs1043327	2.41e-06	1.39e-49	FALSE	0.0084637	0.0837711
ENSG00000051128	Breast (ER-)	HOMER3	ENST00000594794.5	19	18929201	18941261	Whole_Blood	-3.70094	0.0273786	0.000214798	0.000999001	rs2288867	0.000161473	1.17e-75	FALSE	0.0084637	0.0837711
ENSG00000064607	Breast (ER-)	SUGP2	ENST00000337018.10	19	18990888	19034023	Spleen	4.1067	0.028888	0.000441491	0.01998	rs1043327	2.41e-06	1.11e-73	FALSE		0.100166
ENSG00000064607	Breast (ER-)	SUGP2	ENST00000598863.1	19	18990888	19034023	Cells_EBV-transformed_lymphocytes	4.56146	0.00641748	5.59e-05	0.000999001	rs1043327	2.41e-06	6.11e-65	FALSE		0.100166
ENSG00000064607	Breast (ER-)	SUGP2	ENST00000600377.1	19	18990888	19034023	Cells_EBV-transformed_lymphocytes	3.89704	0.00641748	0.000973752	0.01998	rs1043327	2.41e-06	6.37e-70	FALSE		0.100166
ENSG00000064607	Breast (ER-)	SUGP2	ENST00000594773.5	19	18990888	19034023	Cells_EBV-transformed_lymphocytes	4.21953	0.00641748	0.000269298	0.001998	rs10282	3.79e-05	9.96e-72	FALSE		0.100166
ENSG00000105676	Breast (ER-)	ARMC6	ENST00000535795.1	19	19033575	19060311	Cells_Cultured_fibroblasts	-4.29735	0.0163445	0.000207421	0.000999001	rs1043327	2.41e-06	3.42e-72	FALSE		0.00124827
ENSG00000105676	Breast (ER-)	ARMC6	ENST00000545091.5	19	19033575	19060311	Cells_EBV-transformed_lymphocytes	3.99629	0.0173775	0.000842876	0.026973	rs1043327	2.41e-06	4.86e-54	FALSE		0.00124827
ENSG00000105676	Breast (ER-)	ARMC6	ENST00000535795.1	19	19033575	19060311	Uterus	4.14633	0.0287332	0.000337854	0.010989	rs1043327	2.41e-06	4e-59	FALSE		0.00124827
ENSG00000064545	Breast (ER-)	TMEM161A	ENST00000162044.14	19	19119169	19138513	Cells_EBV-transformed_lymphocytes	-4.97852	0.000330445	7.69e-06	0.001998	rs1043327	2.41e-06	8.24e-39	FALSE		0.00236498
ENSG00000064545	Breast (ER-)	TMEM161A	ENST00000450333.6	19	19119169	19138513	Cells_EBV-transformed_lymphocytes	4.97852	0.000330445	7.69e-06	0.001998	rs1043327	2.41e-06	8.24e-39	FALSE		0.00236498
ENSG00000064545	Breast (ER-)	TMEM161A	ENST00000587925.5	19	19119169	19138513	Cells_EBV-transformed_lymphocytes	5.24603	0.000330445	1.86e-06	0.000999001	rs1043327	2.41e-06	2.61e-28	FALSE		0.00236498
ENSG00000064545	Breast (ER-)	TMEM161A	ENST00000586357.1	19	19119169	19138513	Cells_EBV-transformed_lymphocytes	-4.97852	0.000330445	7.69e-06	0.003996	rs1043327	2.41e-06	8.24e-39	FALSE		0.00236498
ENSG00000064545	Breast (ER-)	TMEM161A	ENST00000592369.1	19	19119169	19138513	Cells_EBV-transformed_lymphocytes	-4.97852	0.000330445	7.69e-06	0.003996	rs1043327	2.41e-06	4.87e-50	FALSE		0.00236498
ENSG00000064545	Breast (ER-)	TMEM161A	ENST00000589448.5	19	19119169	19138513	Cells_EBV-transformed_lymphocytes	4.97852	0.000330445	7.69e-06	0.001998	rs1043327	2.41e-06	4.87e-50	FALSE		0.00236498
ENSG00000064545	Breast (ER-)	TMEM161A	ENST00000591443.1	19	19119169	19138513	Spleen	-4.98048	0.00142801	7.61e-06	0.000999001	rs1043327	2.41e-06	2.26e-53	FALSE		0.00236498
ENSG00000064545	Breast (ER-)	TMEM161A	ENST00000162044.14	19	19119169	19138513	Adipose_Visceral_Omentum	-4.56437	0.00777317	3.51e-05	0.00499501	rs1043327	2.41e-06	4.54e-48	FALSE		0.00236498
ENSG00000064489	Breast (ER-)	BORCS8-MEF2B	ENST00000602438.1	19	19145569	19192158	Vagina	3.7175	0.042279	0.00040241	0.026973	rs1043327	2.41e-06	5.95e-81	FALSE		0.036752
ENSG00000064490	Breast (ER-)	RFXANK	ENST00000407360.7	19	19192229	19201869	Whole_Blood	4.12204	0.0204928	0.000337975	0.013986	rs1043327	2.41e-06	1.94e-47	FALSE	0.69314	0.0134664
ENSG00000064490	Breast (ER-)	RFXANK	ENST00000545522.2	19	19192229	19201869	Whole_Blood	-3.96214	0.0204928	0.00066852	0.000999001	rs4808931	8.62e-05	1.31e-52	FALSE	0.69314	0.0134664
ENSG00000064490	Breast (ER-)	RFXANK	ENST00000392324.8	19	19192229	19201869	Whole_Blood	-3.96214	0.0204928	0.00066852	0.000999001	rs4808931	8.62e-05	1.31e-52	FALSE	0.69314	0.0134664
ENSG00000064490	Breast (ER-)	RFXANK	ENST00000540981.5	19	19192229	19201869	Whole_Blood	3.96214	0.0204928	0.00066852	0.001998	rs4808931	8.62e-05	1.31e-52	FALSE	0.69314	0.0134664
ENSG00000064490	Breast (ER-)	RFXANK	ENST00000535017.1	19	19192229	19201869	Cells_EBV-transformed_lymphocytes	4.58166	0.00739065	5.54e-05	0.00699301	rs1043327	2.41e-06	2.46e-80	FALSE	0.69314	0.0134664
ENSG00000184162	Breast (ER-)	NR2C2AP	ENST00000539693.1	19	19201409	19203414	Vagina	3.96461	0.025884	0.000367583	0.024975	rs1043327	2.41e-06	1.34e-87	FALSE	0.034316	0.0015001
ENSG00000184162	Breast (ER-)	NR2C2AP	ENST00000538165.2	19	19201409	19203414	Ovary	4.95827	0.00101355	3.56e-06	0.001998	rs1043327	2.41e-06	2.09e-63	FALSE	0.034316	0.0015001
ENSG00000184162	Breast (ER-)	NR2C2AP	ENST00000420605.7	19	19201409	19203414	Ovary	3.72966	0.00101355	0.000958702	0.03996	rs1043327	2.41e-06	8.24e-48	FALSE	0.034316	0.0015001
ENSG00000184162	Breast (ER-)	NR2C2AP	ENST00000537399.1	19	19201409	19203414	Cells_EBV-transformed_lymphocytes	4.46885	0.00560556	3.15e-05	0.002997	rs1043327	2.41e-06	1.31e-46	FALSE	0.034316	0.0015001
ENSG00000105705	Breast (ER-)	SUGP1	ENST00000592188.1	19	19276018	19320509	Spleen	4.18821	0.00553346	0.000196813	0.010989	rs2304098	1.95e-05	1.12e-71	FALSE		0.0581433
ENSG00000105705	Breast (ER-)	SUGP1	ENST00000591350.5	19	19276018	19320509	Spleen	4.18821	0.00553346	0.000196813	0.010989	rs2304098	1.95e-05	1.12e-71	FALSE		0.0581433
ENSG00000105705	Breast (ER-)	SUGP1	ENST00000247001.10	19	19276018	19320509	Cells_EBV-transformed_lymphocytes	4.14225	0.0255432	0.000343918	0.000999001	rs1043327	2.41e-06	3.18e-82	FALSE		0.0581433
ENSG00000105705	Breast (ER-)	SUGP1	ENST00000247001.10	19	19276018	19320509	Ovary	3.94718	0.0316196	0.00094894	0.023976	rs1043327	2.41e-06	2.68e-70	FALSE		0.0581433
ENSG00000105705	Breast (ER-)	SUGP1	ENST00000591007.6	19	19276018	19320509	Spleen	4.18821	0.00553346	0.000196813	0.00899101	rs2304098	1.95e-05	1.12e-71	FALSE		0.0581433
ENSG00000105705	Breast (ER-)	SUGP1	ENST00000589144.5	19	19276018	19320509	Spleen	4.18821	0.00553346	0.000196813	0.011988	rs2304098	1.95e-05	1.12e-71	FALSE		0.0581433
ENSG00000105705	Breast (ER-)	SUGP1	ENST00000585763.5	19	19276018	19320509	Spleen	-4.18821	0.00553346	0.000196813	0.00899101	rs2304098	1.95e-05	1.12e-71	FALSE		0.0581433
ENSG00000129933	Breast (ER-)	MAU2	ENST00000590837.8	19	19320829	19358754	Ovary	3.9703	0.0113303	0.000646048	0.000999001	rs2905424	7.18e-05	1.27e-72	FALSE	1	0.376626
ENSG00000129933	Breast (ER-)	MAU2	ENST00000587638.6	19	19320829	19358754	Ovary	-3.9703	0.0113303	0.000646048	0.000999001	rs2905424	7.18e-05	1.27e-72	FALSE	1	0.376626
ENSG00000129933	Breast (ER-)	MAU2	ENST00000587709.5	19	19320829	19358754	Ovary	3.9703	0.0113303	0.000646048	0.000999001	rs2905424	7.18e-05	1.27e-72	FALSE	1	0.376626
ENSG00000129933	Breast (ER-)	MAU2	ENST00000609060.1	19	19320829	19358754	Cells_EBV-transformed_lymphocytes	4.02491	0.0156418	0.000740958	0.042957	rs2304098	1.95e-05	1.66e-72	FALSE	1	0.376626
ENSG00000129933	Breast (ER-)	MAU2	ENST00000609122.5	19	19320829	19358754	Cells_EBV-transformed_lymphocytes	-4.02491	0.0156418	0.000740958	0.040959	rs2304098	1.95e-05	1.66e-72	FALSE	1	0.376626
ENSG00000129933	Breast (ER-)	MAU2	ENST00000587938.7	19	19320829	19358754	Ovary	3.96872	0.0113303	0.000646048	0.022977	rs2905424	7.18e-05	1.27e-72	FALSE	1	0.376626
ENSG00000129933	Breast (ER-)	MAU2	ENST00000590882.1	19	19320829	19358754	Cells_EBV-transformed_lymphocytes	4.02491	0.0156418	0.000740958	0.032967	rs2304098	1.95e-05	1.66e-72	FALSE	1	0.376626
ENSG00000129933	Breast (ER-)	MAU2	ENST00000499453.2	19	19320829	19358754	Ovary	-3.71352	0.0113303	0.00081757	0.002997	rs1043327	2.41e-06	3.67e-82	FALSE	1	0.376626
ENSG00000129933	Breast (ER-)	MAU2	ENST00000586189.7	19	19320829	19358754	Spleen	4.03395	0.0116897	0.000548469	0.018981	rs2304098	1.95e-05	1.05e-72	FALSE	1	0.376626
ENSG00000129933	Breast (ER-)	MAU2	ENST00000499453.2	19	19320829	19358754	Cells_EBV-transformed_lymphocytes	-4.02491	0.0156418	0.000740958	0.034965	rs2304098	1.95e-05	1.66e-72	FALSE	1	0.376626
ENSG00000129933	Breast (ER-)	MAU2	ENST00000592069.1	19	19320829	19358754	Spleen	4.03395	0.0116897	0.000548469	0.022977	rs2304098	1.95e-05	1.05e-72	FALSE	1	0.376626
ENSG00000178093	Breast (ER-)	TSSK6	ENST00000602623.1	19	19512418	19515548	Cells_EBV-transformed_lymphocytes	4.43201	0.00434707	1.87e-05	0.018981	rs76195	4.07e-06	6.3e-83	FALSE		0.0518936
ENSG00000186010	Breast (ER-)	NDUFA13	ENST00000511180.4	19	19515736	19529054	Whole_Blood	3.89264	0.0266601	0.000198322	0.031968	rs76195	4.07e-06	1.65e-75	FALSE		0.00120822
ENSG00000105726	Breast (ER-)	ATP13A1	ENST00000497762.1	19	19645198	19663676	Ovary	4.08826	0.0313173	0.00039116	0.030969	rs2304098	1.95e-05	8.75e-68	FALSE	0.010585	0.0580116
ENSG00000105726	Breast (ER-)	ATP13A1	ENST00000455627.1	19	19645198	19663676	Cells_EBV-transformed_lymphocytes	4.31608	0.0124205	0.000111179	0.011988	rs2304098	1.95e-05	2.79e-73	FALSE	0.010585	0.0580116
ENSG00000181896	Breast (ER-)	ZNF101	ENST00000415784.6	19	19668796	19683509	Spleen	3.62069	0.00983343	0.00088144	0.000999001	rs2074296	0.000187496	4.5e-87	FALSE		0.00449331
ENSG00000213988	Breast (ER-)	ZNF90	ENST00000418063.3	19	20077994	20127076	Cells_EBV-transformed_lymphocytes	3.78832	0.0341479	0.000455013	0.041958	rs2304098	1.95e-05	2.3e-76	FALSE		0.00160512
ENSG00000105699	Breast (ER-)	LSR	ENST00000597933.5	19	35248330	35267964	Uterus	4.11612	0.0267051	0.00026971	0.000999001	rs17705854	0.00286498	1	TRUE	0.29557	0.0101513
ENSG00000105323	Breast (ER-)	HNRNPUL1	ENST00000595336.1	19	41262496	41307787	Adipose_Visceral_Omentum	4.09409	0.0282108	0.000254298	0.000999001	rs11880938	0.000765634	1	TRUE		0.209047
ENSG00000231924	Breast (ER-)	PSG1	ENST00000595124.5	19	42866464	42879822	Adipose_Subcutaneous	3.81448	0.0353606	0.000272942	0.000999001	rs10500286	0.000134439	2.07e-14	FALSE	1.3455e-09	0.0012128
ENSG00000176531	Breast (ER-)	PHLDB3	ENST00000598849.1	19	43474954	43504935	Uterus	5.88411	1.13e-05	2e-08	0.000999001	rs413093	1.01e-08	1.26e-13	FALSE	1.3038e-05	0.00098722
ENSG00000176531	Breast (ER-)	PHLDB3	ENST00000600660.1	19	43474954	43504935	Uterus	4.75344	1.13e-05	1e-05	0.013986	rs413093	1.01e-08	1.09e-15	FALSE	1.3038e-05	0.00098722
ENSG00000073050	Breast (ER-)	XRCC1	ENST00000598165.5	19	43543311	43580473	Whole_Blood	4.11538	0.0204928	0.000115961	0.030969	rs413093	1.01e-08	3.25e-24	FALSE		0.00463712
ENSG00000124444	Breast (ER-)	ZNF576	ENST00000595041.1	19	43596392	43601157	Spleen	3.9849	0.0195256	0.00040505	0.030969	rs413093	1.01e-08	8.69e-12	FALSE	0.012695	0.00384577
ENSG00000124444	Breast (ER-)	ZNF576	ENST00000529930.1	19	43596392	43601157	Spleen	3.93455	0.0195256	0.000500123	0.033966	rs413093	1.01e-08	1.14e-14	FALSE	0.012695	0.00384577
ENSG00000124444	Breast (ER-)	ZNF576	ENST00000525771.1	19	43596392	43601157	Adipose_Visceral_Omentum	-4.72628	0.00361829	1.14e-05	0.00899101	rs413093	1.01e-08	5.38e-19	FALSE	0.012695	0.00384577
ENSG00000124444	Breast (ER-)	ZNF576	ENST00000528387.5	19	43596392	43601157	Uterus	4.29212	0.015293	8.85e-05	0.011988	rs239938	4.38e-07	3.2e-17	FALSE	0.012695	0.00384577
ENSG00000011422	Breast (ER-)	PLAUR	ENST00000599892.5	19	43646095	43670547	Vagina	-3.99764	0.0027375	0.000511821	0.028971	rs415499	6.9e-05	4.11e-27	FALSE		0.00153082
ENSG00000011422	Breast (ER-)	PLAUR	ENST00000599546.1	19	43646095	43670547	Vagina	-4.18771	0.0027375	0.000281785	0.018981	rs413093	1.01e-08	1.14e-26	FALSE		0.00153082
ENSG00000011422	Breast (ER-)	PLAUR	ENST00000594364.1	19	43646095	43670547	Vagina	4.07453	0.0027375	0.000414965	0.026973	rs413093	1.01e-08	1.92e-26	FALSE		0.00153082
ENSG00000011422	Breast (ER-)	PLAUR	ENST00000593939.5	19	43646095	43670547	Ovary	6.11642	7.82e-06	1.05e-08	0.000999001	rs413093	1.01e-08	1.87e-09	FALSE		0.00153082
ENSG00000011422	Breast (ER-)	PLAUR	ENST00000595038.5	19	43646095	43670547	Vagina	4.97054	0.0027375	6.68e-06	0.000999001	rs413093	1.01e-08	1.09e-15	FALSE		0.00153082
ENSG00000011422	Breast (ER-)	PLAUR	ENST00000221264.8	19	43646095	43670547	Ovary	3.9619	7.82e-06	0.00081792	0.013986	rs413093	1.01e-08	1.86e-09	FALSE		0.00153082
ENSG00000104783	Breast (ER-)	KCNN4	ENST00000601549.2	19	43766533	43780976	Cells_Cultured_fibroblasts	-6.47994	5.13e-07	3.67e-10	0.000999001	rs413093	1.01e-08	1.87e-09	FALSE		0.00491451
ENSG00000159871	Breast (ER-)	LYPD5	ENST00000651184.1	19	43785874	43827206	Spleen	-3.68739	0.00956737	0.00086616	0.045954	rs413093	1.01e-08	1	TRUE		0.00120602
ENSG00000159871	Breast (ER-)	LYPD5	ENST00000414615.6	19	43785874	43827206	Spleen	3.6989	0.00956737	0.00086616	0.000999001	rs1386502	0.000214725	1	TRUE		0.00120602
ENSG00000159871	Breast (ER-)	LYPD5	ENST00000377950.8	19	43785874	43827206	Cells_EBV-transformed_lymphocytes	-4.09797	0.0124205	8.34e-05	0.000999001	rs413093	1.01e-08	1.85e-28	FALSE		0.00120602
ENSG00000204920	Breast (ER-)	ZNF155	ENST00000586454.1	19	43967862	43998326	Cells_EBV-transformed_lymphocytes	4.45896	0.00774415	5.77e-05	0.00999001	rs413093	1.01e-08	1.81e-23	FALSE	3.3778e-05	0.00110547
ENSG00000159882	Breast (ER-)	ZNF230	ENST00000585491.1	19	44002957	44013924	Ovary	-4.60529	0.00256207	8.24e-06	0.00499501	rs413093	1.01e-08	1.24e-21	FALSE		0.00136293
ENSG00000267680	Breast (ER-)	ZNF224	ENST00000336976.10	19	44094361	44109886	Whole_Blood	4.56608	0.00210318	0	0.00499501	rs413093	1.01e-08	2.19e-22	FALSE	0.018083	0.00145527
ENSG00000263002	Breast (ER-)	ZNF234	ENST00000590795.1	19	44141554	44160313	Adipose_Visceral_Omentum	-3.8756	0.0238025	0.000106363	0.000999001	rs413093	1.01e-08	7.67e-35	FALSE		0.00217476
ENSG00000131115	Breast (ER-)	ZNF227	ENST00000588219.5	19	44207547	44237268	Ovary	-5.32031	0.000160753	8.29e-07	0.002997	rs413093	1.01e-08	1.59e-05	FALSE	0.3066	0.00161923
ENSG00000131115	Breast (ER-)	ZNF227	ENST00000621083.4	19	44207547	44237268	Ovary	-4.54859	0.000160753	3.78e-05	0.002997	rs399098	1.75e-08	1	TRUE	0.3066	0.00161923
ENSG00000131115	Breast (ER-)	ZNF227	ENST00000621083.4	19	44207547	44237268	Ovary	-4.54859	0.000160753	3.78e-05	0.002997	rs399098	1.75e-08	1.54e-21	FALSE	0.3066	0.00161923
ENSG00000131115	Breast (ER-)	ZNF227	ENST00000586228.5	19	44207547	44237268	Ovary	-5.48019	0.000160753	3.4e-07	0.000999001	rs413093	1.01e-08	0.999977	TRUE	0.3066	0.00161923
ENSG00000186567	Breast (ER-)	CEACAM19	ENST00000403660.3	19	44662278	44684359	Cells_EBV-transformed_lymphocytes	5.0331	0.000454115	9.65e-07	0.000999001	rs413093	1.01e-08	3.39e-08	FALSE	0.004002	0.00091789
ENSG00000142273	Breast (ER-)	CBLC	ENST00000341505.4	19	44777869	44800652	Whole_Blood	-5.18769	0.0002343	0	0.000999001	rs413093	1.01e-08	6.74e-06	FALSE		0.00090841
ENSG00000142273	Breast (ER-)	CBLC	ENST00000647358.2	19	44777869	44800652	Vagina	3.98934	0.0159727	6.63e-05	0.010989	rs413093	1.01e-08	3.3e-32	FALSE		0.00090841
ENSG00000142273	Breast (ER-)	CBLC	ENST00000647358.2	19	44777869	44800652	Cells_Cultured_fibroblasts	3.83519	0.0114937	0	0.011988	rs413093	1.01e-08	5.95e-35	FALSE		0.00090841
ENSG00000142409	Breast (ER-)	ZNF787	ENST00000586787.1	19	56087366	56121295	Ovary	3.6419	0.0358623	0.000270633	0.000999001	rs2287793	0.00099214	1	TRUE		0.142803
ENSG00000152443	Breast (ER-)	ZNF776	ENST00000431353.1	19	57746815	57758148	Uterus	4.24941	0.0105071	4.29e-05	0.001998	rs10414608	0.000271044	0.000158664	TRUE	0.44319	0.00316992
ENSG00000142396	Breast (ER-)	ERVK3-1	ENST00000427361.5	19	58305374	58316812	Ovary	-3.82574	0.029138	0.000260764	0.001998	rs1548476	0.000416485	0.000546336	TRUE
ENSG00000088298	Breast (ER-)	EDEM2	ENST00000374492.8	20	35115364	35147336	Vagina	3.75082	0.0276884	0.000176259	0.00899101	rs910873	8.29e-05	0.0781455	TRUE	9.3733e-06	0.00801723
ENSG00000244005	Breast (ER-)	NFS1	ENST00000413203.5	20	35668052	35699355	Whole_Blood	3.95865	0.0230402	0.000150748	0.003996	rs7361656	0.000206829	0.00549262	FALSE		0.0316366
ENSG00000020256	Breast (ER-)	ZFP64	ENST00000371523.8	20	52051663	52204308	Adipose_Subcutaneous	-4.12777	0.0167463	0.000109892	0.000999001	rs6021771	5.8e-05	0.000156402	TRUE	0.9999	0.0305847
ENSG00000020256	Breast (ER-)	ZFP64	ENST00000477786.5	20	52051663	52204308	Adipose_Subcutaneous	3.98	0.0167463	0.000206746	0.000999001	rs6091465	6.89e-05	0.000156434	TRUE	0.9999	0.0305847
ENSG00000101132	Breast (ER-)	PFDN4	ENST00000487129.1	20	54208087	54228052	Adipose_Subcutaneous	3.7222	0.0353606	0.000197491	0.002997	rs6023423	0.000197047	1	TRUE		0.0758194
ENSG00000101150	Breast (ER-)	TPD52L2	ENST00000369927.8	20	63865228	63891545	Vagina	-4.07356	0.025884	0.000277803	0.003996	rs310665	0.000285324	0.000173528	FALSE	0.0012687	0.00722682
ENSG00000198276	Breast (ER-)	UCKL1	ENST00000369908.9	20	63939829	63956416	Adipose_Subcutaneous	-4.00602	0.0285766	0.000185248	0.00599401	rs310665	0.000285324	0.00016448	FALSE	6.7224e-08	0.011594
ENSG00000171703	Breast (ER-)	TCEA2	ENST00000361317.6	20	64049836	64072347	Adipose_Visceral_Omentum	-4.1108	0.0311085	0.000394298	0.00899101	rs310665	0.000285324	0.03451	TRUE	0.1192	0.0320202
ENSG00000265590	Breast (ER-)	CFAP298-TCP10L	ENST00000673722.1	21	32402511	32612865	Cells_Cultured_fibroblasts	3.93544	0.0272988	0.000332174	0.011988	rs2833875	0.00114717	1	TRUE		0.00185827
ENSG00000128191	Breast (ER-)	DGCR8	ENST00000475941.1	22	20080221	20111877	Cells_Cultured_fibroblasts	-4.17799	0.0112647	8.82e-05	0.000999001	rs5748167	7.33e-05	1	TRUE	1	0.167827
ENSG00000100335	Breast (ER-)	MIEF1	ENST00000434364.5	22	39499432	39518132	Adipose_Visceral_Omentum	-4.58364	6.85e-05	2.28e-05	0.014985	rs5995856	6.49e-12	3.01e-31	FALSE		0.0183834
ENSG00000100335	Breast (ER-)	MIEF1	ENST00000404569.5	22	39499432	39518132	Adipose_Visceral_Omentum	5.67125	6.85e-05	7.09e-08	0.000999001	rs5995856	6.49e-12	2.59e-29	FALSE		0.0183834
ENSG00000100351	Breast (ER-)	GRAP2	ENST00000407075.3	22	39901084	39973721	Adipose_Visceral_Omentum	7.39485	1.87e-09	1.42e-13	0.000999001	rs5995856	6.49e-12	5.65e-25	FALSE	1.2159e-07	0.0172598
ENSG00000196588	Breast (ER-)	MRTFA	ENST00000652095.2	22	40410281	40636719	Adipose_Subcutaneous	4.59926	0.00291485	2.12e-05	0.000999001	rs7291782	5.93e-06	1.52e-12	FALSE	1	0.100952
ENSG00000196588	Breast (ER-)	MRTFA	ENST00000651158.1	22	40410281	40636719	Adipose_Subcutaneous	-4.49941	0.00291485	2.73e-05	0.000999001	rs7291782	5.93e-06	1.14e-13	FALSE	1	0.100952
ENSG00000196588	Breast (ER-)	MRTFA	ENST00000651595.2	22	40410281	40636719	Adipose_Subcutaneous	-4.56228	0.00291485	2.53e-05	0.000999001	rs7291782	5.93e-06	1.64e-12	FALSE	1	0.100952
ENSG00000100372	Breast (ER-)	SLC25A17	ENST00000434185.1	22	40769630	40819399	Cells_EBV-transformed_lymphocytes	5.10638	7.34e-05	3.94e-06	0.038961	rs5995856	6.49e-12	1	TRUE		0.00778725
ENSG00000100372	Breast (ER-)	SLC25A17	ENST00000434193.5	22	40769630	40819399	Cells_EBV-transformed_lymphocytes	5.67627	7.34e-05	1.65e-07	0.012987	rs5995856	6.49e-12	1	TRUE		0.00778725
ENSG00000100380	Breast (ER-)	ST13	ENST00000411695.1	22	40824535	40856639	Adipose_Visceral_Omentum	5.51371	9.02e-05	1.05e-07	0.035964	rs5995856	6.49e-12	0.999887	TRUE		0.141579
ENSG00000100380	Breast (ER-)	ST13	ENST00000620312.4	22	40824535	40856639	Whole_Blood	-7.83723	2.54e-11	4.61e-15	0.001998	rs5995856	6.49e-12	1	TRUE		0.141579
ENSG00000196236	Breast (ER-)	XPNPEP3	ENST00000357137.9	22	40857077	40932815	Cells_EBV-transformed_lymphocytes	-3.91285	0.0320902	0.000456057	0.047952	rs5757998	7.12e-06	8.51e-14	FALSE		0.00304166
ENSG00000100393	Breast (ER-)	EP300	ENST00000634690.1	22	41092510	41180077	Cells_Cultured_fibroblasts	-4.44421	0.00308141	8.82e-06	0.000999001	rs5757998	7.12e-06	3.01e-13	FALSE	1	0.365362
ENSG00000100393	Breast (ER-)	EP300	ENST00000635691.1	22	41092510	41180077	Cells_EBV-transformed_lymphocytes	-4.22217	0.00944059	7.26e-05	0.00699301	rs5995843	5.82e-05	1.22e-13	FALSE	1	0.365362
ENSG00000100393	Breast (ER-)	EP300	ENST00000634787.1	22	41092510	41180077	Adipose_Subcutaneous	-4.7261	0.00196873	4.58e-06	0.036963	rs5995856	6.49e-12	1.88e-09	FALSE	1	0.365362
ENSG00000100395	Breast (ER-)	L3MBTL2	ENST00000489136.5	22	41205282	41231271	Vagina	5.64985	8.65e-05	8.03e-08	0.013986	rs5995856	6.49e-12	0.00013825	FALSE		0.0253397
ENSG00000100395	Breast (ER-)	L3MBTL2	ENST00000479978.5	22	41205282	41231271	Spleen	-3.83782	0.0184862	0.000868922	0.00599401	rs5995856	6.49e-12	1.07e-15	FALSE		0.0253397
ENSG00000100412	Breast (ER-)	ACO2	ENST00000676822.1	22	41447830	41529273	Cells_Cultured_fibroblasts	4.69934	0.00654004	5.48e-05	0.016983	rs5995856	6.49e-12	1.67e-11	FALSE		0.0565302
ENSG00000100417	Breast (ER-)	PMM1	ENST00000216259.8	22	41576900	41589871	Uterus	-7.39508	2.1e-09	8.48e-13	0.002997	rs17002024	1.14e-11	0.999975	TRUE		0.00426272
ENSG00000198911	Breast (ER-)	SREBF2	ENST00000612482.4	22	41833105	41907306	Cells_EBV-transformed_lymphocytes	-4.00069	0.0330551	0.000505272	0.003996	rs60171	0.00310381	5.83e-19	FALSE		0.0604342
ENSG00000093000	Breast (ER-)	NUP50	ENST00000419387.5	22	45163925	45188017	Ovary	3.9231	0.0497124	0.000874162	0.003996	rs11544453	2.47e-05	1	TRUE		0.0251863
ENSG00000116288	Breast (ER+)	PARK7	ENST00000493678.5	1	7954291	7985505	Vagina	-3.47406	0.0344618	0.00307592	0.00699301	rs28624	0.00128751	0.0300108	TRUE	0.0013008	0.0142234
ENSG00000116285	Breast (ER+)	ERRFI1	ENST00000469499.5	1	8004404	8026309	Uterus	3.43343	0.0315896	0.00119199	0.000999001	rs7537362	0.000805017	0.000434013	FALSE		0.0198107
ENSG00000162441	Breast (ER+)	LZIC	ENST00000488540.5	1	9922113	9943407	Cells_Cultured_fibroblasts	4.20083	0.00346618	5.32e-05	0.011988	rs17035305	3.41e-08	0.211094	TRUE	4.454e-07	0.0110072
ENSG00000162441	Breast (ER+)	LZIC	ENST00000400903.6	1	9922113	9943407	Cells_Cultured_fibroblasts	3.53956	0.00346618	0.00080159	0.028971	rs17035305	3.41e-08	0.00132726	FALSE	4.454e-07	0.0110072
ENSG00000054523	Breast (ER+)	KIF1B	ENST00000495136.1	1	10210570	10381603	Spleen	3.67191	0.0261105	0.000962972	0.018981	rs17035305	3.41e-08	0.10686	FALSE	1	0.0983431
ENSG00000251503	Breast (ER+)	CENPS-CORT	ENST00000602787.6	1	10430102	10452153	Whole_Blood	-3.94763	0.00767451	7.89e-05	0.00999001	rs17035305	3.41e-08	0.809099	TRUE	0.15746	0.00211337
ENSG00000120948	Breast (ER+)	TARDBP	ENST00000476201.5	1	11012344	11030528	Spleen	-3.89541	0.0406115	0.00225472	0.015984	rs17035305	3.41e-08	0.990496	TRUE		0.296449
ENSG00000009724	Breast (ER+)	MASP2	ENST00000400897.8	1	11022009	11047239	Ovary	-4.07315	0.00295678	4.64e-05	0.00799201	rs17035305	3.41e-08	0.509258	TRUE	2.6084e-08	0.0005712
ENSG00000116809	Breast (ER+)	ZBTB17	ENST00000444358.1	1	15941869	15976132	Whole_Blood	-3.56632	0.049388	0.00181018	0.00899101	rs6663056	4.06e-05	0.000611012	FALSE	0.99969	0.0954477
ENSG00000159363	Breast (ER+)	ATP13A2	ENST00000510069.5	1	16985958	17011928	Adipose_Subcutaneous	4.42272	0.00377277	7.8e-05	0.001998	rs6663056	4.06e-05	0.00072268	FALSE	0.12406	0.0192163
ENSG00000074964	Breast (ER+)	ARHGEF10L	ENST00000375415.5	1	17539698	17697874	Cells_Cultured_fibroblasts	-3.85596	0.0116374	0.00023055	0.000999001	rs2992753	2.88e-15	0.0193243	FALSE		0.0262942
ENSG00000074964	Breast (ER+)	ARHGEF10L	ENST00000167825.5	1	17539698	17697874	Vagina	-6.61957	6.09e-08	1.8e-10	0.002997	rs2992753	2.88e-15	0.999709	TRUE		0.0262942
ENSG00000185436	Breast (ER+)	IFNLR1	ENST00000374418.3	1	24154168	24187959	Whole_Blood	4.30514	0.00213522	1.67e-05	0.037962	rs4648881	5.98e-05	0.52403	TRUE	0.19587	0.0121281
ENSG00000158055	Breast (ER+)	GRHL3	ENST00000356046.6	1	24199558	24364482	Vagina	4.08736	0.00584853	0.000218154	0.000999001	rs4649033	1.98e-05	0.000124129	FALSE	0.99997	0.148697
ENSG00000158055	Breast (ER+)	GRHL3	ENST00000524724.5	1	24199558	24364482	Vagina	3.8914	0.00584853	0.000498334	0.00599401	rs4649033	1.98e-05	0.000202566	FALSE	0.99997	0.148697
ENSG00000184454	Breast (ER+)	NCMAP	ENST00000486262.1	1	24556087	24609328	Vagina	-3.38401	0.0274609	0.000714366	0.000999001	rs4649033	1.98e-05	1.32e-16	FALSE	5.0526e-05	0.0023439
ENSG00000133226	Breast (ER+)	SRRM1	ENST00000490543.5	1	24631716	24673281	Adipose_Visceral_Omentum	-3.67321	0.0422242	0.00191617	0.001998	rs742230	7.92e-05	7.96e-16	FALSE		0.527673
ENSG00000117632	Breast (ER+)	STMN1	ENST00000374291.5	1	25884181	25906991	Whole_Blood	3.85366	0.00865691	0.000698195	0.000999001	rs6663310	0.000116366	0.999996	TRUE	0.9946	0.108751
ENSG00000117632	Breast (ER+)	STMN1	ENST00000357865.6	1	25884181	25906991	Whole_Blood	-3.85366	0.00865691	0.000698195	0.000999001	rs6663310	0.000116366	0.999996	TRUE	0.9946	0.108751
ENSG00000117632	Breast (ER+)	STMN1	ENST00000513116.1	1	25884181	25906991	Whole_Blood	-3.85366	0.00865691	0.000698195	0.000999001	rs6663310	0.000116366	0.999996	TRUE	0.9946	0.108751
ENSG00000142687	Breast (ER+)	KIAA0319L	ENST00000473844.1	1	35393883	35557950	Adipose_Subcutaneous	-3.51752	0.0316787	0.000871213	0.003996	rs6699355	0.000506542	0.00287211	FALSE		0.0333785
ENSG00000142694	Breast (ER+)	EVA1B	ENST00000270824.1	1	36322030	36324154	Cells_Cultured_fibroblasts	3.49134	0.0248932	0.000480601	0.000999001	rs797000	0.00223631	0.366467	TRUE	0.00062286	0.0269123
ENSG00000090621	Breast (ER+)	PABPC4	ENST00000525045.5	1	39560709	39576790	Ovary	3.89993	0.0470086	0.00346396	0.000999001	rs2047007	0.00012169	1	TRUE		0.134563
ENSG00000043514	Breast (ER+)	TRIT1	ENST00000648678.1	1	39838110	39883511	Adipose_Subcutaneous	4.31142	0.00485026	9.73e-05	0.00599401	rs7544407	0.00010372	3.01e-10	FALSE		0.00178639
ENSG00000131238	Breast (ER+)	PPT1	ENST00000433473.8	1	40072710	40097260	Uterus	3.67687	0.024495	0.00283337	0.000999001	rs7554973	0.000230013	1	TRUE		0.00901389
ENSG00000131238	Breast (ER+)	PPT1	ENST00000372775.2	1	40072710	40097260	Uterus	-3.655	0.024495	0.00308619	0.000999001	rs7554973	0.000230013	1	TRUE		0.00901389
ENSG00000066136	Breast (ER+)	NFYC	ENST00000372652.5	1	40691648	40771603	Adipose_Visceral_Omentum	-3.75294	0.029255	0.00139819	0.013986	rs7548872	6.81e-07	5.77e-05	FALSE	0.093806	0.0618344
ENSG00000066136	Breast (ER+)	NFYC	ENST00000372653.5	1	40691648	40771603	Cells_Cultured_fibroblasts	-3.94038	0.0202524	0.000650831	0.043956	rs12031088	8.17e-05	0.999936	TRUE	0.093806	0.0618344
ENSG00000117013	Breast (ER+)	KCNQ4	ENST00000443478.3	1	40783787	40840452	Whole_Blood	-3.49655	0.0266033	0.00047131	0.036963	rs7548872	6.81e-07	4.64e-14	FALSE	0.027725	0.0302669
ENSG00000127129	Breast (ER+)	EDN2	ENST00000467046.5	1	41478775	41484683	Uterus	3.76412	0.0163043	0.0005014	0.00599401	rs7548872	6.81e-07	0.0314954	FALSE	0.0042966	0.00982393
ENSG00000127129	Breast (ER+)	EDN2	ENST00000467046.5	1	41478775	41484683	Vagina	-3.69287	0.0203552	0.000665209	0.00499501	rs7548872	6.81e-07	0.455211	TRUE	0.0042966	0.00982393
ENSG00000065978	Breast (ER+)	YBX1	ENST00000332220.10	1	42682418	42703805	Vagina	4.01157	0.00718877	0.000180952	0.00799201	rs841572	0.00015732	1	TRUE	1	0.148324
ENSG00000117385	Breast (ER+)	P3H1	ENST00000236040.8	1	42746335	42767084	Cells_Cultured_fibroblasts	5.33091	5.85e-05	4.89e-07	0.000999001	rs841572	0.00015732	0.455753	TRUE		0.00580982
ENSG00000117385	Breast (ER+)	P3H1	ENST00000236040.8	1	42746335	42767084	Whole_Blood	3.96428	0.00748473	7.36e-05	0.00599401	rs841572	0.00015732	0.000883834	FALSE		0.00580982
ENSG00000117394	Breast (ER+)	SLC2A1	ENST00000415851.6	1	42925353	42958893	Spleen	-4.10313	0.00990588	0.000326085	0.00999001	rs841572	0.00015732	0.00513771	FALSE		0.132561
ENSG00000159479	Breast (ER+)	MED8	ENST00000372457.9	1	43383917	43389808	Vagina	3.5722	0.0246161	0.001062	0.025974	rs3791041	0.00713501	0.0745957	FALSE	0.0080505	0.00643781
ENSG00000198198	Breast (ER+)	SZT2	ENST00000406439.7	1	43389882	43454247	Adipose_Subcutaneous	-4.75849	0.000998992	1.37e-05	0.001998	rs841572	0.00015732	1	TRUE		0.0318105
ENSG00000142949	Breast (ER+)	PTPRF	ENST00000437607.1	1	43525187	43623666	Adipose_Subcutaneous	-4.15148	0.00757942	0.000198196	0.000999001	rs12141538	0.00157502	4.37e-10	FALSE	1	0.100315
ENSG00000142949	Breast (ER+)	PTPRF	ENST00000359947.9	1	43525187	43623666	Adipose_Subcutaneous	-3.7148	0.00757942	0.00122019	0.01998	rs2004899	0.00176204	1.32e-08	FALSE	1	0.100315
ENSG00000142949	Breast (ER+)	PTPRF	ENST00000359947.9	1	43525187	43623666	Whole_Blood	3.86295	0.0156378	0.000336072	0.010989	rs841572	0.00015732	2.63e-11	FALSE	1	0.100315
ENSG00000126091	Breast (ER+)	ST3GAL3	ENST00000530581.5	1	43705824	43931165	Spleen	3.99132	0.0297683	0.00243118	0.00699301	rs841572	0.00015732	2.76e-12	FALSE		0.0319601
ENSG00000126091	Breast (ER+)	ST3GAL3	ENST00000645644.1	1	43705824	43931165	Cells_EBV-transformed_lymphocytes	-4.18843	0.0244677	0.00157298	0.00799201	rs841572	0.00015732	1.28e-10	FALSE		0.0319601
ENSG00000126091	Breast (ER+)	ST3GAL3	ENST00000372367.5	1	43705824	43931165	Adipose_Subcutaneous	-4.55706	0.00801992	0.000217875	0.001998	rs841572	0.00015732	1.41e-13	FALSE		0.0319601
ENSG00000117410	Breast (ER+)	ATP6V0B	ENST00000496131.1	1	43974487	43978295	Vagina	4.71854	0.000957089	1.9e-05	0.002997	rs263975	0.000636453	4.85e-34	FALSE		0.118991
ENSG00000178028	Breast (ER+)	DMAP1	ENST00000446292.5	1	44213455	44220681	Adipose_Subcutaneous	4.37789	0.00378383	7.19e-05	0.00599401	rs263975	0.000636453	5.37e-34	FALSE	0.043893	0.0425595
ENSG00000117419	Breast (ER+)	ERI3	ENST00000452396.5	1	44221070	44355260	Vagina	3.84957	0.016039	0.000828273	0.013986	rs4484960	4.35e-05	2.16e-34	FALSE		0.0429278
ENSG00000142945	Breast (ER+)	KIF2C	ENST00000472235.1	1	44739818	44767767	Ovary	5.76401	4.26e-06	3.29e-08	0.034965	rs10789463	3.81e-06	2.98e-34	FALSE	0.99989	0.0291451
ENSG00000142945	Breast (ER+)	KIF2C	ENST00000493027.5	1	44739818	44767767	Adipose_Visceral_Omentum	5.40863	9.74e-06	0	0.017982	rs10789463	3.81e-06	2.97e-34	FALSE	0.99989	0.0291451
ENSG00000142937	Breast (ER+)	RPS8	ENST00000396651.8	1	44775251	44778779	Vagina	3.55163	0.0259885	0.00267997	0.000999001	rs11211176	0.000611039	2.14e-34	FALSE	1	0.781929
ENSG00000142937	Breast (ER+)	RPS8	ENST00000485390.5	1	44775251	44778779	Vagina	3.63827	0.0259885	0.00192135	0.000999001	rs11211176	0.000611039	2.01e-34	FALSE	1	0.781929
ENSG00000117425	Breast (ER+)	PTCH2	ENST00000372192.4	1	44819844	44843253	Adipose_Subcutaneous	-3.42667	0.00149523	0.00122208	0.000999001	rs11211176	0.000611039	1.99e-34	FALSE	0.20926	0.00429651
ENSG00000117425	Breast (ER+)	PTCH2	ENST00000447098.6	1	44819844	44843253	Adipose_Subcutaneous	-3.42667	0.00149523	0.00122208	0.000999001	rs11211176	0.000611039	1.99e-34	FALSE	0.20926	0.00429651
ENSG00000126088	Breast (ER+)	UROD	ENST00000652514.1	1	45010950	45015575	Whole_Blood	4.38104	0.00521708	8.27e-05	0.027972	rs4390216	7.4e-07	1.9e-33	FALSE		0.00428286
ENSG00000132781	Breast (ER+)	MUTYH	ENST00000481571.5	1	45329163	45340893	Uterus	3.90315	2.04e-06	0.00320618	0.000999001	rs12139364	8.85e-05	2.07e-34	FALSE		0.0006717
ENSG00000132781	Breast (ER+)	MUTYH	ENST00000479746.6	1	45329163	45340893	Spleen	-4.0077	1.33e-07	0.00141018	0.000999001	rs10789463	3.81e-06	1.99e-34	FALSE		0.0006717
ENSG00000132781	Breast (ER+)	MUTYH	ENST00000673134.1	1	45329163	45340893	Spleen	-4.0077	1.33e-07	0.00141018	0.000999001	rs10789463	3.81e-06	1.99e-34	FALSE		0.0006717
ENSG00000132781	Breast (ER+)	MUTYH	ENST00000355498.6	1	45329163	45340893	Whole_Blood	-5.34998	1.19e-06	1.85e-06	0.040959	rs12142240	6.52e-07	1.42e-33	FALSE		0.0006717
ENSG00000132781	Breast (ER+)	MUTYH	ENST00000485271.5	1	45329163	45340893	Whole_Blood	-4.47527	1.19e-06	0.000137366	0.0499501	rs9429095	4.97e-09	2.47e-34	FALSE		0.0006717
ENSG00000132781	Breast (ER+)	MUTYH	ENST00000462388.5	1	45329163	45340893	Spleen	-4.0077	1.33e-07	0.00141018	0.000999001	rs10789463	3.81e-06	1.99e-34	FALSE		0.0006717
ENSG00000132781	Breast (ER+)	MUTYH	ENST00000470256.5	1	45329163	45340893	Uterus	4.10453	2.04e-06	0.00141801	0.024975	rs10789463	3.81e-06	2.05e-34	FALSE		0.0006717
ENSG00000132781	Breast (ER+)	MUTYH	ENST00000674679.1	1	45329163	45340893	Spleen	-4.0077	1.33e-07	0.00141018	0.000999001	rs10789463	3.81e-06	1.99e-34	FALSE		0.0006717
ENSG00000132781	Breast (ER+)	MUTYH	ENST00000372115.7	1	45329163	45340893	Spleen	4.0077	1.33e-07	0.00141018	0.002997	rs10789463	3.81e-06	1.99e-34	FALSE		0.0006717
ENSG00000132781	Breast (ER+)	MUTYH	ENST00000372104.5	1	45329163	45340893	Spleen	-6.6152	1.33e-07	1.11e-09	0.026973	rs17361749	4.73e-07	1.46e-31	FALSE		0.0006717
ENSG00000132781	Breast (ER+)	MUTYH	ENST00000481139.5	1	45329163	45340893	Uterus	3.88054	2.04e-06	0.00333522	0.000999001	rs12139364	8.85e-05	1.87e-34	FALSE		0.0006717
ENSG00000132781	Breast (ER+)	MUTYH	ENST00000372098.7	1	45329163	45340893	Spleen	4.0077	1.33e-07	0.00141018	0.002997	rs10789463	3.81e-06	1.99e-34	FALSE		0.0006717
ENSG00000132781	Breast (ER+)	MUTYH	ENST00000481571.5	1	45329163	45340893	Ovary	3.9222	6.12e-05	0.00280784	0.017982	rs12139364	8.85e-05	1.79e-34	FALSE		0.0006717
ENSG00000132781	Breast (ER+)	MUTYH	ENST00000450313.6	1	45329163	45340893	Spleen	-4.0077	1.33e-07	0.00141018	0.001998	rs10789463	3.81e-06	1.99e-34	FALSE		0.0006717
ENSG00000132781	Breast (ER+)	MUTYH	ENST00000482094.5	1	45329163	45340893	Spleen	4.0077	1.33e-07	0.00141018	0.002997	rs10789463	3.81e-06	1.99e-34	FALSE		0.0006717
ENSG00000132781	Breast (ER+)	MUTYH	ENST00000354383.10	1	45329163	45340893	Spleen	4.60334	1.33e-07	0.00010394	0.040959	rs17361749	4.73e-07	6.14e-33	FALSE		0.0006717
ENSG00000132781	Breast (ER+)	MUTYH	ENST00000485271.5	1	45329163	45340893	Whole_Blood	-4.47527	1.19e-06	0.000137366	0.0499501	rs9429095	4.97e-09	1	TRUE		0.0006717
ENSG00000070759	Breast (ER+)	TESK2	ENST00000372084.5	1	45343883	45491163	Ovary	-5.58896	8.21e-06	6.85e-08	0.00499501	rs1707302	3.66e-09	1.26e-33	FALSE	3.1352e-08	0.00890339
ENSG00000132763	Breast (ER+)	MMACHC	ENST00000477188.1	1	45500300	45513382	Ovary	-3.59381	0.0135724	0.000325879	0.00799201	rs10789463	3.81e-06	5.3e-34	FALSE	0.00018448	0.0005107
ENSG00000132763	Breast (ER+)	MMACHC	ENST00000477188.1	1	45500300	45513382	Vagina	-5.6275	4.99e-06	1.83e-08	0.012987	rs1707302	3.66e-09	5.37e-32	FALSE	0.00018448	0.0005107
ENSG00000132763	Breast (ER+)	MMACHC	ENST00000401061.9	1	45500300	45513382	Adipose_Visceral_Omentum	-4.33426	0.00159634	1.46e-05	0.00699301	rs6657284	3.87e-05	6.12e-34	FALSE	0.00018448	0.0005107
ENSG00000117450	Breast (ER+)	PRDX1	ENST00000262746.5	1	45510914	45542732	Adipose_Subcutaneous	5.64884	6.89e-06	1.62e-08	0.02997	rs1707302	3.66e-09	1.04e-33	FALSE	6.7388e-05	0.00193821
ENSG00000117448	Breast (ER+)	AKR1A1	ENST00000372070.7	1	45550543	45570049	Uterus	-6.22392	8.24e-07	5.33e-09	0.00699301	rs1707302	3.66e-09	3.62e-32	FALSE	0.074229	0.00199598
ENSG00000117448	Breast (ER+)	AKR1A1	ENST00000475985.1	1	45550543	45570049	Cells_EBV-transformed_lymphocytes	-6.24887	9.23e-07	4.55e-09	0.024975	rs1707302	3.66e-09	1.79e-33	FALSE	0.074229	0.00199598
ENSG00000117448	Breast (ER+)	AKR1A1	ENST00000473038.5	1	45550543	45570049	Ovary	-6.47435	1.32e-07	5.71e-10	0.000999001	rs1707302	3.66e-09	3.36e-33	FALSE	0.074229	0.00199598
ENSG00000117448	Breast (ER+)	AKR1A1	ENST00000475919.1	1	45550543	45570049	Adipose_Visceral_Omentum	5.99877	2.32e-06	9.94e-09	0.03996	rs1707302	3.66e-09	1.19e-33	FALSE	0.074229	0.00199598
ENSG00000117448	Breast (ER+)	AKR1A1	ENST00000495913.5	1	45550543	45570049	Adipose_Subcutaneous	-5.17455	0.000148558	1.14e-06	0.015984	rs10789463	3.81e-06	6.57e-33	FALSE	0.074229	0.00199598
ENSG00000132780	Breast (ER+)	NASP	ENST00000531532.5	1	45583846	45618904	Adipose_Visceral_Omentum	-4.25416	0.000251533	0.000250962	0.016983	rs2152078	1.04e-05	3.33e-34	FALSE		0.16045
ENSG00000132780	Breast (ER+)	NASP	ENST00000350030.8	1	45583846	45618904	Uterus	6.08391	4.22e-07	1.76e-08	0.00599401	rs1707302	3.66e-09	2.37e-33	FALSE		0.16045
ENSG00000132780	Breast (ER+)	NASP	ENST00000530073.5	1	45583846	45618904	Adipose_Visceral_Omentum	4.29193	0.000251533	0.000230262	0.000999001	rs3014210	1.97e-05	3.23e-34	FALSE		0.16045
ENSG00000132780	Breast (ER+)	NASP	ENST00000527932.1	1	45583846	45618904	Uterus	-6.08391	4.22e-07	1.76e-08	0.00899101	rs1707302	3.66e-09	2.37e-33	FALSE		0.16045
ENSG00000132780	Breast (ER+)	NASP	ENST00000351223.7	1	45583846	45618904	Uterus	-6.08391	4.22e-07	1.76e-08	0.00799201	rs1707302	3.66e-09	2.37e-33	FALSE		0.16045
ENSG00000132780	Breast (ER+)	NASP	ENST00000481782.1	1	45583846	45618904	Uterus	6.08391	4.22e-07	1.76e-08	0.00799201	rs1707302	3.66e-09	2.37e-33	FALSE		0.16045
ENSG00000132780	Breast (ER+)	NASP	ENST00000530073.5	1	45583846	45618904	Ovary	5.00112	7.46e-05	1.14e-05	0.038961	rs10789463	3.81e-06	3.14e-34	FALSE		0.16045
ENSG00000132780	Breast (ER+)	NASP	ENST00000527932.1	1	45583846	45618904	Adipose_Visceral_Omentum	-4.19699	0.000251533	0.000250962	0.000999001	rs3014210	1.97e-05	3.7e-34	FALSE		0.16045
ENSG00000132780	Breast (ER+)	NASP	ENST00000528084.5	1	45583846	45618904	Ovary	-5.38845	7.46e-05	1.42e-06	0.048951	rs1707302	3.66e-09	7.35e-34	FALSE		0.16045
ENSG00000132780	Breast (ER+)	NASP	ENST00000464190.6	1	45583846	45618904	Adipose_Visceral_Omentum	4.2496	0.000251533	0.000250962	0.000999001	rs3014210	1.97e-05	3.6e-34	FALSE		0.16045
ENSG00000132780	Breast (ER+)	NASP	ENST00000527932.1	1	45583846	45618904	Uterus	-6.08391	4.22e-07	1.76e-08	0.00899101	rs1707302	3.66e-09	1	TRUE		0.16045
ENSG00000132780	Breast (ER+)	NASP	ENST00000472408.1	1	45583846	45618904	Uterus	-6.08391	4.22e-07	1.76e-08	0.00599401	rs1707302	3.66e-09	2.37e-33	FALSE		0.16045
ENSG00000132780	Breast (ER+)	NASP	ENST00000534450.1	1	45583846	45618904	Whole_Blood	4.97669	0.000229795	3.88e-06	0.00799201	rs1707302	3.66e-09	5.68e-34	FALSE		0.16045
ENSG00000132780	Breast (ER+)	NASP	ENST00000372052.8	1	45583846	45618904	Adipose_Visceral_Omentum	4.20302	0.000251533	0.000250962	0.000999001	rs3014210	1.97e-05	3.69e-34	FALSE		0.16045
ENSG00000132780	Breast (ER+)	NASP	ENST00000351223.7	1	45583846	45618904	Whole_Blood	4.97669	0.000229795	3.88e-06	0.012987	rs1707302	3.66e-09	5.68e-34	FALSE		0.16045
ENSG00000132780	Breast (ER+)	NASP	ENST00000525515.5	1	45583846	45618904	Uterus	6.08391	4.22e-07	1.76e-08	0.00499501	rs1707302	3.66e-09	2.37e-33	FALSE		0.16045
ENSG00000132780	Breast (ER+)	NASP	ENST00000453748.5	1	45583846	45618904	Uterus	6.08391	4.22e-07	1.76e-08	0.002997	rs1707302	3.66e-09	2.37e-33	FALSE		0.16045
ENSG00000159588	Breast (ER+)	CCDC17	ENST00000372044.7	1	45620044	45624057	Ovary	6.00462	8.71e-07	9.59e-09	0.00799201	rs1707302	3.66e-09	1e-33	FALSE		0.00311394
ENSG00000159588	Breast (ER+)	CCDC17	ENST00000445048.2	1	45620044	45624057	Ovary	6.00462	8.71e-07	9.59e-09	0.00699301	rs1707302	3.66e-09	1e-33	FALSE		0.00311394
ENSG00000159588	Breast (ER+)	CCDC17	ENST00000528266.6	1	45620044	45624057	Whole_Blood	4.51427	0.000281113	1.27e-05	0.000999001	rs1547925	7.4e-06	3.12e-34	FALSE		0.00311394
ENSG00000159588	Breast (ER+)	CCDC17	ENST00000479529.2	1	45620044	45624057	Ovary	4.01079	8.71e-07	0.000181548	0.000999001	rs1768809	1.69e-05	2.46e-34	FALSE		0.00311394
ENSG00000159588	Breast (ER+)	CCDC17	ENST00000372044.7	1	45620044	45624057	Vagina	6.25509	7.95e-07	2.78e-09	0.021978	rs1707302	3.66e-09	2.45e-33	FALSE		0.00311394
ENSG00000159592	Breast (ER+)	GPBP1L1	ENST00000495616.1	1	45627304	45688113	Whole_Blood	-4.95102	0.000347645	5.17e-06	0.000999001	rs4390216	7.4e-07	4.03e-34	FALSE	0.17698	0.0384186
ENSG00000159592	Breast (ER+)	GPBP1L1	ENST00000479235.5	1	45627304	45688113	Cells_Cultured_fibroblasts	-6.16308	1.17e-06	4.99e-09	0.003996	rs1707302	3.66e-09	9.01e-32	FALSE	0.17698	0.0384186
ENSG00000159592	Breast (ER+)	GPBP1L1	ENST00000467032.1	1	45627304	45688113	Whole_Blood	4.64415	0.000347645	2.39e-05	0.000999001	rs4390216	7.4e-07	3.69e-34	FALSE	0.17698	0.0384186
ENSG00000159592	Breast (ER+)	GPBP1L1	ENST00000495616.1	1	45627304	45688113	Cells_Cultured_fibroblasts	-5.31169	1.17e-06	7.6e-07	0.025974	rs1707302	3.66e-09	8.21e-34	FALSE	0.17698	0.0384186
ENSG00000159592	Breast (ER+)	GPBP1L1	ENST00000488278.5	1	45627304	45688113	Whole_Blood	-4.64415	0.000347645	2.39e-05	0.000999001	rs4390216	7.4e-07	3.69e-34	FALSE	0.17698	0.0384186
ENSG00000159592	Breast (ER+)	GPBP1L1	ENST00000488278.5	1	45627304	45688113	Uterus	-6.65996	8.58e-08	3.56e-10	0.001998	rs1707302	3.66e-09	9.53e-31	FALSE	0.17698	0.0384186
ENSG00000159596	Breast (ER+)	TMEM69	ENST00000372025.5	1	45688181	45694436	Ovary	3.59323	0.000159667	0.000326606	0.002997	rs4390216	7.4e-07	1.7e-34	FALSE	1.9713e-07	0.00221522
ENSG00000159596	Breast (ER+)	TMEM69	ENST00000496366.1	1	45688181	45694436	Ovary	4.81394	0.000159667	1.48e-06	0.014985	rs4390216	7.4e-07	5.43e-34	FALSE	1.9713e-07	0.00221522
ENSG00000159596	Breast (ER+)	TMEM69	ENST00000496366.1	1	45688181	45694436	Adipose_Visceral_Omentum	3.83835	0.00874205	0.000123865	0.032967	rs4660880	3.54e-05	7.46e-34	FALSE	1.9713e-07	0.00221522
ENSG00000117461	Breast (ER+)	PIK3R3	ENST00000420542.5	1	46040140	46133036	Uterus	4.49275	0.000676695	2.11e-05	0.000999001	rs11211262	6.2e-06	1.51e-33	FALSE	0.0094408	0.00609875
ENSG00000117461	Breast (ER+)	PIK3R3	ENST00000262741.10	1	46040140	46133036	Uterus	4.49275	0.000676695	2.11e-05	0.000999001	rs11211262	6.2e-06	1.51e-33	FALSE	0.0094408	0.00609875
ENSG00000117472	Breast (ER+)	TSPAN1	ENST00000469330.5	1	46175073	46185962	Adipose_Subcutaneous	-4.70278	0.000721697	7.7e-06	0.000999001	rs4390216	7.4e-07	5.08e-34	FALSE	3.5992e-07	0.00403546
ENSG00000117472	Breast (ER+)	TSPAN1	ENST00000475163.5	1	46175073	46185962	Cells_EBV-transformed_lymphocytes	-3.5703	0.00636146	0.000713149	0.00699301	rs10789463	3.81e-06	5.49e-34	FALSE	3.5992e-07	0.00403546
ENSG00000085998	Breast (ER+)	POMGNT1	ENST00000463030.1	1	46188683	46220305	Whole_Blood	5.06911	5.64e-05	4e-07	0.021978	rs1707302	3.66e-09	6.38e-31	FALSE		0.00783411
ENSG00000085998	Breast (ER+)	POMGNT1	ENST00000480972.1	1	46188683	46220305	Vagina	4.49991	8.25e-05	3.4e-05	0.036963	rs1707302	3.66e-09	9.11e-33	FALSE		0.00783411
ENSG00000085998	Breast (ER+)	POMGNT1	ENST00000371984.8	1	46188683	46220305	Whole_Blood	-5.04975	5.64e-05	4.42e-07	0.000999001	rs12142240	6.52e-07	3.39e-27	FALSE		0.00783411
ENSG00000085998	Breast (ER+)	POMGNT1	ENST00000475642.1	1	46188683	46220305	Ovary	5.38977	3e-05	3.53e-07	0.00899101	rs1707302	3.66e-09	3.01e-34	FALSE		0.00783411
ENSG00000085998	Breast (ER+)	POMGNT1	ENST00000396420.7	1	46188683	46220305	Ovary	4.9423	3e-05	3.86e-06	0.046953	rs1707302	3.66e-09	3.4e-34	FALSE		0.00783411
ENSG00000085998	Breast (ER+)	POMGNT1	ENST00000475642.1	1	46188683	46220305	Vagina	-5.12851	8.25e-05	2.04e-06	0.032967	rs1707302	3.66e-09	4.11e-32	FALSE		0.00783411
ENSG00000085998	Breast (ER+)	POMGNT1	ENST00000477114.1	1	46188683	46220305	Vagina	-5.09072	8.25e-05	2.5e-06	0.036963	rs1707302	3.66e-09	1.57e-33	FALSE		0.00783411
ENSG00000117481	Breast (ER+)	NSUN4	ENST00000498008.5	1	46340789	46365152	Uterus	5.942	6.91e-07	2.25e-08	0.003996	rs1707302	3.66e-09	1.45e-21	FALSE		0.00113311
ENSG00000117481	Breast (ER+)	NSUN4	ENST00000486270.5	1	46340789	46365152	Vagina	-4.36295	5.92e-05	5.13e-05	0.000999001	rs6662982	1.33e-07	1	TRUE		0.00113311
ENSG00000117481	Breast (ER+)	NSUN4	ENST00000469918.5	1	46340789	46365152	Ovary	5.01308	7.18e-06	1.61e-06	0.017982	rs17361749	4.73e-07	1.57e-19	FALSE		0.00113311
ENSG00000117481	Breast (ER+)	NSUN4	ENST00000472157.1	1	46340789	46365152	Vagina	5.18387	5.92e-05	1.52e-06	0.000999001	rs6662982	1.33e-07	8.93e-29	FALSE		0.00113311
ENSG00000117481	Breast (ER+)	NSUN4	ENST00000495427.1	1	46340789	46365152	Vagina	-4.22344	5.92e-05	7.22e-05	0.000999001	rs6662982	1.33e-07	1	TRUE		0.00113311
ENSG00000117481	Breast (ER+)	NSUN4	ENST00000537428.2	1	46340789	46365152	Ovary	5.67749	7.18e-06	8.2e-08	0.014985	rs1707302	3.66e-09	1.98e-26	FALSE		0.00113311
ENSG00000117481	Breast (ER+)	NSUN4	ENST00000474844.6	1	46340789	46365152	Adipose_Visceral_Omentum	-5.22697	3.79e-05	6.89e-07	0.012987	rs6662982	1.33e-07	7.8e-20	FALSE		0.00113311
ENSG00000117481	Breast (ER+)	NSUN4	ENST00000474844.6	1	46340789	46365152	Uterus	-6.17878	6.91e-07	5.17e-09	0.002997	rs1707302	3.66e-09	2.41e-23	FALSE		0.00113311
ENSG00000117481	Breast (ER+)	NSUN4	ENST00000498008.5	1	46340789	46365152	Spleen	5.21467	2.56e-05	1.1e-06	0.000999001	rs17361805	2.02e-07	6.25e-22	FALSE		0.00113311
ENSG00000117481	Breast (ER+)	NSUN4	ENST00000307089.7	1	46340789	46365152	Spleen	4.95817	2.56e-05	2.26e-06	0.043956	rs17361805	2.02e-07	4.18e-24	FALSE		0.00113311
ENSG00000123472	Breast (ER+)	ATPAF1	ENST00000574428.5	1	46632737	46673867	Spleen	5.51501	2.38e-05	2.44e-07	0.000999001	rs1707302	3.66e-09	2.74e-71	FALSE		0.0230853
ENSG00000123472	Breast (ER+)	ATPAF1	ENST00000526821.5	1	46632737	46673867	Uterus	-5.73929	8.57e-06	7.61e-08	0.003996	rs1707302	3.66e-09	2.83e-67	FALSE		0.0230853
ENSG00000123472	Breast (ER+)	ATPAF1	ENST00000371937.8	1	46632737	46673867	Spleen	-4.83099	2.38e-05	9.51e-06	0.000999001	rs1707302	3.66e-09	1.8e-71	FALSE		0.0230853
ENSG00000159658	Breast (ER+)	EFCAB14	ENST00000371933.8	1	46674659	46719146	Vagina	5.48815	4.14e-05	4.06e-07	0.00499501	rs1707302	3.66e-09	4.94e-82	FALSE		0.0136337
ENSG00000142973	Breast (ER+)	CYP4B1	ENST00000452782.6	1	46757838	46819413	Ovary	-6.05097	1.68e-06	1.15e-08	0.000999001	rs1707302	3.66e-09	4.4e-44	FALSE		0.00068612
ENSG00000142973	Breast (ER+)	CYP4B1	ENST00000464439.6	1	46757838	46819413	Cells_Cultured_fibroblasts	4.72772	0.00045808	4.54e-06	0.021978	rs1707302	3.66e-09	7.65e-70	FALSE		0.00068612
ENSG00000123473	Breast (ER+)	STIL	ENST00000371877.8	1	47250139	47314892	Vagina	-4.59534	0.00166387	3.46e-05	0.00599401	rs6662982	1.33e-07	0.000168733	TRUE	0.27923	0.0273551
ENSG00000123473	Breast (ER+)	STIL	ENST00000684618.1	1	47250139	47314892	Spleen	3.51655	0.0311684	0.00262315	0.030969	rs6662982	1.33e-07	0.00173135	TRUE	0.27923	0.0273551
ENSG00000123473	Breast (ER+)	STIL	ENST00000682977.1	1	47250139	47314892	Spleen	3.5038	0.0311684	0.002752	0.038961	rs6662982	1.33e-07	0.000513514	TRUE	0.27923	0.0273551
ENSG00000123473	Breast (ER+)	STIL	ENST00000371877.8	1	47250139	47314892	Ovary	-4.04755	0.00978144	0.000362295	0.021978	rs6662982	1.33e-07	0.000157375	FALSE	0.27923	0.0273551
ENSG00000185104	Breast (ER+)	FAF1	ENST00000472808.1	1	50437028	50960267	Vagina	4.33706	0.000932682	4.33e-05	0.00499501	rs2487824	6.58e-07	1	TRUE		0.116191
ENSG00000185104	Breast (ER+)	FAF1	ENST00000487898.1	1	50437028	50960267	Vagina	4.33706	0.000932682	4.33e-05	0.00799201	rs2487824	6.58e-07	1	TRUE		0.116191
ENSG00000185104	Breast (ER+)	FAF1	ENST00000494400.5	1	50437028	50960267	Vagina	4.33706	0.000932682	4.33e-05	0.016983	rs2487824	6.58e-07	1	TRUE		0.116191
ENSG00000123080	Breast (ER+)	CDKN2C	ENST00000262662.5	1	50960745	50974634	Adipose_Visceral_Omentum	-4.60072	0.000603526	4.21e-06	0.022977	rs2487824	6.58e-07	6.88e-54	FALSE	0.21445	0.0510831
ENSG00000123080	Breast (ER+)	CDKN2C	ENST00000396148.2	1	50960745	50974634	Whole_Blood	4.48633	0.00151404	1.45e-05	0.016983	rs2487824	6.58e-07	9.41e-58	FALSE	0.21445	0.0510831
ENSG00000123091	Breast (ER+)	RNF11	ENST00000486691.1	1	51236273	51273447	Ovary	4.4342	0.000445171	0	0.000999001	rs2487824	6.58e-07	5.54e-65	FALSE	0.94383	0.125482
ENSG00000123091	Breast (ER+)	RNF11	ENST00000242719.4	1	51236273	51273447	Spleen	4.38874	0.00149281	2.28e-05	0.015984	rs2487824	6.58e-07	1.93e-55	FALSE	0.94383	0.125482
ENSG00000116221	Breast (ER+)	MRPL37	ENST00000360840.9	1	54184041	54225464	Uterus	-3.78746	0.01749	0.000608783	0.000999001	rs12403311	0.00951363	1	TRUE	0.00053163	0.00272853
ENSG00000172456	Breast (ER+)	FGGY	ENST00000635297.1	1	59296638	59810647	Adipose_Visceral_Omentum	-3.95304	0.0206186	0.000694474	0.000999001	rs724564	4.12e-05	1	TRUE		0.00061168
ENSG00000152763	Breast (ER+)	DNAI4	ENST00000464352.6	1	66812885	66924856	Uterus	-3.84164	0.0180637	0.000733304	0.000999001	rs1937455	0.000537097	1	TRUE		0.00111382
ENSG00000081985	Breast (ER+)	IL12RB2	ENST00000371000.5	1	67307364	67398724	Adipose_Subcutaneous	3.61464	0.0344792	0.00120306	0.000999001	rs604737	0.000553386	1	TRUE		0.00299703
ENSG00000137965	Breast (ER+)	IFI44	ENST00000438486.1	1	78649796	78664078	Adipose_Visceral_Omentum	-3.55866	0.0467883	0.00223655	0.000999001	rs2070123	0.000988758	1	TRUE	0.010486	0.0006227
ENSG00000137947	Breast (ER+)	GTF2B	ENST00000486078.1	1	88852633	88891944	Vagina	-3.40706	0.0431897	0.00196997	0.000999001	rs2151842	1.04e-06	1	TRUE	0.014126	0.0397942
ENSG00000069702	Breast (ER+)	TGFBR3	ENST00000533089.5	1	91680343	91906335	Whole_Blood	-3.97478	0.00932871	0.000140887	0.002997	rs12134245	2.8e-05	0.392913	TRUE		0.040104
ENSG00000137948	Breast (ER+)	BRDT	ENST00000680194.1	1	91949343	92014426	Adipose_Visceral_Omentum	4.17488	0.00290593	2.98e-05	0.003996	rs12134245	2.8e-05	0.000907511	FALSE	0.43235	0.00696089
ENSG00000134186	Breast (ER+)	PRPF38B	ENST00000370021.1	1	108692310	108702928	Spleen	5.02042	5.08e-05	1.03e-06	0.000999001	rs568686	3.59e-06	1	TRUE	0.99994	0.139378
ENSG00000134186	Breast (ER+)	PRPF38B	ENST00000467302.5	1	108692310	108702928	Spleen	5.03883	5.08e-05	9.37e-07	0.000999001	rs568686	3.59e-06	1	TRUE	0.99994	0.139378
ENSG00000121957	Breast (ER+)	GPSM2	ENST00000446797.2	1	108875350	108934545	Spleen	3.95559	0.0125116	0.000381736	0.003996	rs568686	3.59e-06	7.67e-08	FALSE		0.00710996
ENSG00000121940	Breast (ER+)	CLCC1	ENST00000473062.1	1	108881885	108963527	Uterus	-3.90596	0.0290168	0.00159551	0.003996	rs568686	3.59e-06	2.77e-10	FALSE		0.00511548
ENSG00000116299	Breast (ER+)	ELAPOR1	ENST00000457623.6	1	109113679	109206781	Cells_Cultured_fibroblasts	-3.65373	0.0256032	0.00077536	0.00899101	rs568686	3.59e-06	1.31e-07	FALSE		0.00755094
ENSG00000174151	Breast (ER+)	CYB561D1	ENST00000393709.3	1	109494052	109502932	Ovary	3.49852	0.0489961	0.00327495	0.012987	rs568686	3.59e-06	3.05e-08	FALSE	0.7536	0.00155892
ENSG00000181754	Breast (ER+)	AMIGO1	ENST00000369862.1	1	109504178	109509738	Vagina	-5.03488	7.17e-05	4.78e-07	0.002997	rs3850616	2.11e-05	0.286465	TRUE	1	0.128607
ENSG00000181754	Breast (ER+)	AMIGO1	ENST00000369864.5	1	109504178	109509738	Vagina	-4.21124	7.17e-05	2.54e-05	0.010989	rs645128	6.12e-05	0.538745	TRUE	1	0.128607
ENSG00000116337	Breast (ER+)	AMPD2	ENST00000680192.1	1	109616104	109632051	Adipose_Visceral_Omentum	4.15161	0.0211221	0.000792341	0.00599401	rs568686	3.59e-06	2.26e-08	FALSE		0.0212183
ENSG00000184371	Breast (ER+)	CSF1	ENST00000488198.5	1	109910242	109930992	Vagina	-4.5372	0.00148052	2.85e-05	0.002997	rs568686	3.59e-06	8.51e-06	FALSE	0.99999	0.0892372
ENSG00000168710	Breast (ER+)	AHCYL1	ENST00000369799.10	1	109984765	110023742	Vagina	-3.74294	0.0204835	0.000727529	0.00999001	rs568686	3.59e-06	3.92e-10	FALSE	1	0.166537
ENSG00000143093	Breast (ER+)	STRIP1	ENST00000473429.5	1	110031577	110074641	Adipose_Visceral_Omentum	-3.93606	0.00636532	8.28e-05	0.00799201	rs568686	3.59e-06	1.96e-07	FALSE		0.0368443
ENSG00000007341	Breast (ER+)	ST7L	ENST00000479436.5	1	112523514	112620825	Ovary	3.95542	0.0295855	0.00175719	0.002997	rs1217200	1.84e-06	0.0315238	FALSE		0.00136117
ENSG00000155380	Breast (ER+)	SLC16A1	ENST00000429288.2	1	112911847	112957593	Cells_Cultured_fibroblasts	-3.95584	0.00854337	0.000228803	0.025974	rs3761936	1.04e-08	0.567664	TRUE	0.7322	0.0420998
ENSG00000155380	Breast (ER+)	SLC16A1	ENST00000679803.1	1	112911847	112957593	Cells_Cultured_fibroblasts	3.66816	0.00854337	0.00073291	0.030969	rs3761936	1.04e-08	0.582045	TRUE	0.7322	0.0420998
ENSG00000081026	Breast (ER+)	MAGI3	ENST00000369617.8	1	113390515	113685923	Ovary	-3.53472	0.0192323	0.00163285	0.041958	rs3761936	1.04e-08	4.98e-06	FALSE	0.99898	0.0544786
ENSG00000081026	Breast (ER+)	MAGI3	ENST00000486456.1	1	113390515	113685923	Spleen	4.0296	0.00845351	0.000279363	0.011988	rs3761936	1.04e-08	5.42e-18	FALSE	0.99898	0.0544786
ENSG00000081026	Breast (ER+)	MAGI3	ENST00000369617.8	1	113390515	113685923	Spleen	-3.62274	0.00845351	0.00145752	0.020979	rs3761936	1.04e-08	5.04e-18	FALSE	0.99898	0.0544786
ENSG00000081026	Breast (ER+)	MAGI3	ENST00000307546.14	1	113390515	113685923	Ovary	-3.53472	0.0192323	0.00163285	0.033966	rs3761936	1.04e-08	4.98e-06	FALSE	0.99898	0.0544786
ENSG00000116793	Breast (ER+)	PHTF1	ENST00000393357.6	1	113696831	113759489	Adipose_Subcutaneous	4.83439	0.000549236	5.34e-06	0.000999001	rs1743605	1.17e-06	4.39e-14	FALSE	0.001401	0.00168996
ENSG00000116793	Breast (ER+)	PHTF1	ENST00000472612.5	1	113696831	113759489	Ovary	-4.9093	0.000370946	6.4e-06	0.00599401	rs3761936	1.04e-08	1.61e-06	FALSE	0.001401	0.00168996
ENSG00000116793	Breast (ER+)	PHTF1	ENST00000369598.5	1	113696831	113759489	Vagina	3.55195	0.000510492	0.00267673	0.001998	rs3761936	1.04e-08	1.89e-18	FALSE	0.001401	0.00168996
ENSG00000134242	Breast (ER+)	PTPN22	ENST00000484147.5	1	113813811	113871753	Cells_Cultured_fibroblasts	-3.58546	0.0168599	0.00168244	0.036963	rs3761936	1.04e-08	1.8e-19	FALSE		0.00190108
ENSG00000134242	Breast (ER+)	PTPN22	ENST00000525799.1	1	113813811	113871753	Cells_Cultured_fibroblasts	3.72907	0.0168599	0.000960921	0.033966	rs3761936	1.04e-08	1.18e-19	FALSE		0.00190108
ENSG00000134242	Breast (ER+)	PTPN22	ENST00000460620.5	1	113813811	113871753	Spleen	-3.88918	0.00653563	0.000603502	0.003996	rs3761936	1.04e-08	2.07e-18	FALSE		0.00190108
ENSG00000134242	Breast (ER+)	PTPN22	ENST00000359785.10	1	113813811	113871753	Spleen	3.54684	0.00653563	0.0019494	0.000999001	rs3761936	1.04e-08	1.82e-19	FALSE		0.00190108
ENSG00000134242	Breast (ER+)	PTPN22	ENST00000359785.10	1	113813811	113871753	Cells_Cultured_fibroblasts	-3.55373	0.0168599	0.00168244	0.026973	rs3761936	1.04e-08	3.22e-17	FALSE		0.00190108
ENSG00000134242	Breast (ER+)	PTPN22	ENST00000532224.5	1	113813811	113871753	Adipose_Subcutaneous	3.97561	0.00342372	0	0.013986	rs3761936	1.04e-08	2.33e-19	FALSE		0.00190108
ENSG00000134262	Breast (ER+)	AP4B1	ENST00000489092.5	1	113894194	113905712	Ovary	-4.41182	0.00162926	7.18e-05	0.002997	rs3761936	1.04e-08	6.16e-17	FALSE	0.12572	0.00135813
ENSG00000134262	Breast (ER+)	AP4B1	ENST00000489092.5	1	113894194	113905712	Adipose_Visceral_Omentum	-3.62211	0.0388927	0.00233771	0.01998	rs3761936	1.04e-08	3.24e-19	FALSE	0.12572	0.00135813
ENSG00000134262	Breast (ER+)	AP4B1	ENST00000479285.5	1	113894194	113905712	Ovary	-4.20939	0.00162926	0.000179246	0.010989	rs3761936	1.04e-08	0.999995	TRUE	0.12572	0.00135813
ENSG00000134262	Breast (ER+)	AP4B1	ENST00000369567.5	1	113894194	113905712	Ovary	-4.20939	0.00162926	0.000179246	0.011988	rs3761936	1.04e-08	0.999995	TRUE	0.12572	0.00135813
ENSG00000118655	Breast (ER+)	DCLRE1B	ENST00000650596.1	1	113904619	113914086	Adipose_Visceral_Omentum	5.7192	5.46e-06	2.14e-08	0.000999001	rs2358994	1.05e-08	0.681669	TRUE		0.00299083
ENSG00000118655	Breast (ER+)	DCLRE1B	ENST00000466480.2	1	113904619	113914086	Cells_Cultured_fibroblasts	-4.18047	0.000122449	5.82e-05	0.010989	rs3761936	1.04e-08	2.05e-31	FALSE		0.00299083
ENSG00000163349	Breast (ER+)	HIPK1	ENST00000369553.5	1	113929324	113977869	Adipose_Visceral_Omentum	4.17692	0.00592615	0.000118192	0.00599401	rs3761936	1.04e-08	5.02e-18	FALSE	1	0.348793
ENSG00000163349	Breast (ER+)	HIPK1	ENST00000340480.8	1	113929324	113977869	Whole_Blood	-3.97419	0.0112159	0.000211858	0.00899101	rs3761936	1.04e-08	1.54e-25	FALSE	1	0.348793
ENSG00000197323	Breast (ER+)	TRIM33	ENST00000448034.5	1	114392790	114511203	Adipose_Subcutaneous	-4.07643	0.00574551	9.15e-05	0.001998	rs3761936	1.04e-08	5.16e-37	FALSE	1	0.370168
ENSG00000175984	Breast (ER+)	DENND2C	ENST00000393274.6	1	114582848	114670422	Uterus	-3.45884	0.0364243	0.00217004	0.00599401	rs3761936	1.04e-08	1.8e-39	FALSE	2.2177e-10	0.00290958
ENSG00000116824	Breast (ER+)	CD2	ENST00000369478.4	1	116754430	116769229	Spleen	3.66301	0.00768344	0	0.00699301	rs7529522	6.84e-07	0.13378	TRUE	0.03267	0.00666223
ENSG00000134256	Breast (ER+)	CD101	ENST00000467588.1	1	117001750	117036552	Uterus	3.65157	0.0214182	0.000781914	0.00599401	rs7529522	6.84e-07	0.156382	TRUE	1.2115e-16	0.00070396
ENSG00000116830	Breast (ER+)	TTF2	ENST00000470935.1	1	117060326	117107453	Ovary	3.72027	0.0155387	0.00059702	0.000999001	rs11583912	2.2e-05	0.276905	TRUE	3.2432e-05	0.00085893
ENSG00000134258	Breast (ER+)	VTCN1	ENST00000328189.7	1	117143587	117210960	Cells_Cultured_fibroblasts	-3.44795	0.0170621	0	0.01998	rs7529522	6.84e-07	0.074797	TRUE	1.286e-05	0.00146505
ENSG00000065183	Breast (ER+)	WDR3	ENST00000369441.7	1	117929720	117966543	Vagina	-4.67489	0.000331256	2.94e-06	0.000999001	rs7529522	6.84e-07	0.150978	TRUE	0.3665	0.00377502
ENSG00000155761	Breast (ER+)	SPAG17	ENST00000492438.5	1	117953590	118185228	Vagina	4.11845	0.00439202	0.000152574	0.012987	rs7529522	6.84e-07	0.86866	TRUE	8.709e-06	0.00508102
ENSG00000155761	Breast (ER+)	SPAG17	ENST00000483383.1	1	117953590	118185228	Vagina	3.96257	0.00439202	0.000296593	0.012987	rs7529522	6.84e-07	0.426651	TRUE	8.709e-06	0.00508102
ENSG00000092621	Breast (ER+)	PHGDH	ENST00000641756.1	1	119648411	119744218	Cells_Cultured_fibroblasts	4.12512	0.0188539	0.000704018	0.018981	rs6697258	2.3e-09	1.39e-169	FALSE		0.00800811
ENSG00000092621	Breast (ER+)	PHGDH	ENST00000641720.1	1	119648411	119744218	Ovary	3.84144	0.00052881	0.0026909	0.034965	rs6697258	2.3e-09	4.63e-170	FALSE		0.00800811
ENSG00000092621	Breast (ER+)	PHGDH	ENST00000641491.1	1	119648411	119744218	Ovary	-5.02128	0.00052881	1.13e-05	0.00999001	rs6697258	2.3e-09	1	TRUE		0.00800811
ENSG00000092621	Breast (ER+)	PHGDH	ENST00000641491.1	1	119648411	119744218	Ovary	-5.02128	0.00052881	1.13e-05	0.00999001	rs6697258	2.3e-09	7.6e-168	FALSE		0.00800811
ENSG00000134240	Breast (ER+)	HMGCS2	ENST00000544913.2	1	119748002	119768905	Uterus	-4.0761	0.00339616	4.58e-05	0.022977	rs6697258	2.3e-09	1.15e-169	FALSE	8.6332e-14	0.00415482
ENSG00000162825	Breast (ER+)	NBPF20	ENST00000392971.6	1	145289900	145425603	Cells_Cultured_fibroblasts	19.2859	9.86e-79	2.82e-82	0.00599401	rs36107432	1.17e-10	2.17e-94	FALSE	4.0386e-26	0.0149581
ENSG00000174827	Breast (ER+)	PDZK1	ENST00000451928.6	1	145670852	145708148	Ovary	12.6503	5.31e-33	1.11e-36	0.00699301	rs36107432	1.17e-10	2.77e-139	FALSE	4.4345e-05	0.00092715
ENSG00000186141	Breast (ER+)	POLR3C	ENST00000334163.4	1	145824053	145844402	Cells_Cultured_fibroblasts	-8.7995	5.87e-118	5.5e-18	0.046953	rs36107432	1.17e-10	8.77e-157	FALSE	0.00025367	0.00353257
ENSG00000186141	Breast (ER+)	POLR3C	ENST00000471254.5	1	145824053	145844402	Cells_Cultured_fibroblasts	23.5282	5.87e-118	8.4e-122	0.000999001	rs11587821	3.26e-10	6.53e-56	FALSE	0.00025367	0.00353257
ENSG00000186141	Breast (ER+)	POLR3C	ENST00000471254.5	1	145824053	145844402	Cells_Cultured_fibroblasts	23.5282	5.87e-118	8.4e-122	0.000999001	rs11587821	3.26e-10	1	TRUE	0.00025367	0.00353257
ENSG00000186364	Breast (ER+)	NUDT17	ENST00000334513.6	1	145845630	145848954	Cells_Cultured_fibroblasts	14.4645	7.56e-44	2.03e-47	0.002997	rs36107432	1.17e-10	7.3e-129	FALSE	1.1208e-13	0.00079412
ENSG00000143127	Breast (ER+)	ITGA10	ENST00000468261.1	1	145891208	145910111	Uterus	28.5318	6.02e-175	9.44e-179	0.000999001	rs36107432	1.17e-10	1	TRUE	1.4319e-21	0.00310471
ENSG00000143127	Breast (ER+)	ITGA10	ENST00000481236.1	1	145891208	145910111	Uterus	11.3168	6.02e-175	2.17e-29	0.012987	rs36107432	1.17e-10	4.69e-146	FALSE	1.4319e-21	0.00310471
ENSG00000168509	Breast (ER+)	HJV	ENST00000497365.5	1	146017468	146036746	Uterus	5.7037	3.28e-06	4.69e-08	0.000999001	rs2274619	1.17e-08	2.7e-166	FALSE	0.0083609	0.00661415
ENSG00000168509	Breast (ER+)	HJV	ENST00000497365.5	1	146017468	146036746	Uterus	5.7037	3.28e-06	4.69e-08	0.000999001	rs2274619	1.17e-08	1	TRUE	0.0083609	0.00661415
ENSG00000168509	Breast (ER+)	HJV	ENST00000636675.1	1	146017468	146036746	Uterus	5.7037	3.28e-06	4.69e-08	0.000999001	rs2274619	1.17e-08	2.7e-166	FALSE	0.0083609	0.00661415
ENSG00000270882	Breast (ER+)	H4C14	ENST00000618193.1	1	149832657	149839767	Adipose_Subcutaneous	-4.00445	0.00524124	6.22e-05	0.00699301	rs11205277	6.71e-14	0.183843	TRUE
ENSG00000014914	Breast (ER+)	MTMR11	ENST00000482343.5	1	149928651	149936879	Spleen	-4.37147	0.00351515	8.64e-05	0.003996	rs11205277	6.71e-14	0.000169853	FALSE	5.3305e-24	0.00243557
ENSG00000117362	Breast (ER+)	APH1A	ENST00000476538.1	1	150265399	150269580	Cells_EBV-transformed_lymphocytes	-3.46822	0.032971	0.00157177	0.018981	rs11205277	6.71e-14	0.000603922	FALSE	0.13483	0.114487
ENSG00000143612	Breast (ER+)	C1orf43	ENST00000493814.1	1	154206696	154220637	Ovary	5.19366	6.64e-05	8.25e-07	0.00499501	rs4971059	1.32e-11	4.35e-45	FALSE		0.0194858
ENSG00000143612	Breast (ER+)	C1orf43	ENST00000493814.1	1	154206696	154220637	Cells_Cultured_fibroblasts	-3.43393	0.038131	0.00118978	0.000999001	rs10908455	0.000105155	4.58e-47	FALSE		0.0194858
ENSG00000143575	Breast (ER+)	HAX1	ENST00000459914.1	1	154272355	154275875	Uterus	-4.45156	0.00320769	7.67e-05	0.000999001	rs4971059	1.32e-11	8.94e-45	FALSE		0.00405393
ENSG00000160712	Breast (ER+)	IL6R	ENST00000502679.1	1	154405193	154469450	Adipose_Visceral_Omentum	-4.57487	0.00136604	1.91e-05	0.027972	rs4971059	1.32e-11	3.4e-45	FALSE	0.030543	0.00607849
ENSG00000160714	Breast (ER+)	UBE2Q1	ENST00000467683.5	1	154548577	154559028	Ovary	4.48188	0.00160956	3.7e-05	0.013986	rs4971059	1.32e-11	3.4e-47	FALSE	1	0.323034
ENSG00000160716	Breast (ER+)	CHRNB2	ENST00000636034.1	1	154567778	154580013	Cells_Cultured_fibroblasts	-4.65271	0.000257837	0	0.026973	rs4971059	1.32e-11	5.39e-44	FALSE		0.0273076
ENSG00000160710	Breast (ER+)	ADAR	ENST00000648231.2	1	154581695	154628013	Whole_Blood	4.36733	6.41e-06	0.000138351	0.033966	rs4971059	1.32e-11	3.05e-46	FALSE		0.0663931
ENSG00000160710	Breast (ER+)	ADAR	ENST00000648311.1	1	154581695	154628013	Adipose_Subcutaneous	-4.37246	0.00371693	0.000135142	0.032967	rs4971059	1.32e-11	1.63e-45	FALSE		0.0663931
ENSG00000143603	Breast (ER+)	KCNN3	ENST00000361147.8	1	154697455	154870281	Uterus	4.66553	0.000574276	9.23e-06	0.041958	rs4971059	1.32e-11	1.19e-44	FALSE	0.99999	0.100659
ENSG00000160685	Breast (ER+)	ZBTB7B	ENST00000535420.5	1	155002630	155018523	Uterus	-5.14429	7.06e-06	1.34e-06	0.01998	rs4971059	1.32e-11	7.95e-43	FALSE	0.98408	0.114042
ENSG00000143590	Breast (ER+)	EFNA3	ENST00000368408.4	1	155078837	155087538	Cells_Cultured_fibroblasts	-4.68743	0.000396108	2.77e-06	0.033966	rs4971059	1.32e-11	1.67e-33	FALSE	0.00033472	0.0345781
ENSG00000143590	Breast (ER+)	EFNA3	ENST00000368408.4	1	155078837	155087538	Uterus	-7.6663	1.74e-11	3.54e-14	0.000999001	rs4971059	1.32e-11	1	TRUE	0.00033472	0.0345781
ENSG00000169241	Breast (ER+)	SLC50A1	ENST00000465546.5	1	155135344	155138857	Ovary	-4.26977	1.11e-07	0.000136971	0.000999001	rs822490	1.88e-05	1.01e-38	FALSE		0.00374368
ENSG00000169241	Breast (ER+)	SLC50A1	ENST00000368401.6	1	155135344	155138857	Ovary	6.59766	1.11e-07	3.76e-10	0.026973	rs4971059	1.32e-11	1.99e-62	FALSE		0.00374368
ENSG00000169241	Breast (ER+)	SLC50A1	ENST00000490276.5	1	155135344	155138857	Ovary	-4.26977	1.11e-07	0.000136971	0.000999001	rs822490	1.88e-05	1.01e-38	FALSE		0.00374368
ENSG00000169241	Breast (ER+)	SLC50A1	ENST00000650403.1	1	155135344	155138857	Ovary	4.26977	1.11e-07	0.000136971	0.000999001	rs822490	1.88e-05	1.01e-38	FALSE		0.00374368
ENSG00000179085	Breast (ER+)	DPM3	ENST00000341298.3	1	155139891	155140595	Vagina	7.39916	2.65e-10	2.74e-13	0.002997	rs4971059	1.32e-11	5.76e-20	FALSE	0.01082	0.00460593
ENSG00000185499	Breast (ER+)	MUC1	ENST00000620770.1	1	155185824	155192916	Cells_Cultured_fibroblasts	-5.49424	1.85e-07	3.53e-07	0.00799201	rs2990245	5.22e-09	9.47e-44	FALSE		0.00219861
ENSG00000185499	Breast (ER+)	MUC1	ENST00000620103.4	1	155185824	155192916	Cells_Cultured_fibroblasts	6.41229	1.85e-07	1.72e-09	0.014985	rs2075571	3.43e-11	1	TRUE		0.00219861
ENSG00000185499	Breast (ER+)	MUC1	ENST00000611571.4	1	155185824	155192916	Cells_Cultured_fibroblasts	-6.12122	1.85e-07	1.02e-08	0.027972	rs4971059	1.32e-11	6.87e-56	FALSE		0.00219861
ENSG00000185499	Breast (ER+)	MUC1	ENST00000462215.5	1	155185824	155192916	Cells_Cultured_fibroblasts	-5.61757	1.85e-07	1.94e-07	0.00799201	rs2990245	5.22e-09	2.63e-43	FALSE		0.00219861
ENSG00000185499	Breast (ER+)	MUC1	ENST00000337604.6	1	155185824	155192916	Cells_Cultured_fibroblasts	6.44958	1.85e-07	1.35e-09	0.017982	rs2075571	3.43e-11	2.54e-40	FALSE		0.00219861
ENSG00000185499	Breast (ER+)	MUC1	ENST00000620103.4	1	155185824	155192916	Cells_Cultured_fibroblasts	6.41229	1.85e-07	1.72e-09	0.014985	rs2075571	3.43e-11	2.54e-40	FALSE		0.00219861
ENSG00000160767	Breast (ER+)	ENTREP3	ENST00000481822.1	1	155247205	155255483	Ovary	7.16309	2.14e-09	5.52e-12	0.002997	rs4971059	1.32e-11	3.58e-25	FALSE		0.00587711
ENSG00000116521	Breast (ER+)	SCAMP3	ENST00000478737.5	1	155255979	155262433	Ovary	-7.2767	1e-09	2.05e-12	0.000999001	rs4971059	1.32e-11	3.78e-32	FALSE	4.9781e-07	0.00623259
ENSG00000116521	Breast (ER+)	SCAMP3	ENST00000302631.8	1	155255979	155262433	Adipose_Visceral_Omentum	-7.17123	1.63e-09	2.97e-12	0.01998	rs4971059	1.32e-11	2.26e-32	FALSE	4.9781e-07	0.00623259
ENSG00000176444	Breast (ER+)	CLK2	ENST00000361168.9	1	155262868	155278491	Vagina	5.69268	4.11e-10	3.75e-08	0.017982	rs11264341	6.71e-11	2.05e-69	FALSE	1	0.219872
ENSG00000176444	Breast (ER+)	CLK2	ENST00000361168.9	1	155262868	155278491	Vagina	5.69268	4.11e-10	3.75e-08	0.017982	rs11264341	6.71e-11	1	TRUE	1	0.219872
ENSG00000176444	Breast (ER+)	CLK2	ENST00000476983.5	1	155262868	155278491	Vagina	-7.39066	4.11e-10	5.84e-13	0.000999001	rs4971059	1.32e-11	2.22e-21	FALSE	1	0.219872
ENSG00000143630	Breast (ER+)	HCN3	ENST00000467204.1	1	155277463	155289848	Adipose_Visceral_Omentum	7.01501	1.26e-09	0	0.015984	rs4971059	1.32e-11	1.76e-37	FALSE	1.3744e-07	0.00809986
ENSG00000143630	Breast (ER+)	HCN3	ENST00000496230.5	1	155277463	155289848	Adipose_Subcutaneous	-7.25109	8.07e-10	4.13e-13	0.000999001	rs4971059	1.32e-11	3.46e-32	FALSE	1.3744e-07	0.00809986
ENSG00000160752	Breast (ER+)	FDPS	ENST00000489324.1	1	155308748	155320666	Whole_Blood	5.65712	5.66e-06	1.54e-07	0.042957	rs4971059	1.32e-11	7.36e-67	FALSE		0.00696645
ENSG00000160752	Breast (ER+)	FDPS	ENST00000492244.5	1	155308748	155320666	Whole_Blood	5.89753	5.66e-06	3.69e-08	0.00699301	rs914615	1.07e-08	1	TRUE		0.00696645
ENSG00000160752	Breast (ER+)	FDPS	ENST00000471117.5	1	155308748	155320666	Ovary	6.2427	1.11e-07	7.74e-09	0.011988	rs4971059	1.32e-11	2.06e-52	FALSE		0.00696645
ENSG00000160752	Breast (ER+)	FDPS	ENST00000491013.5	1	155308748	155320666	Vagina	5.50182	1.26e-05	5.64e-07	0.002997	rs2297480	6.41e-08	2.57e-68	FALSE		0.00696645
ENSG00000160752	Breast (ER+)	FDPS	ENST00000489324.1	1	155308748	155320666	Ovary	6.68597	1.11e-07	4.13e-10	0.011988	rs4971059	1.32e-11	1	TRUE		0.00696645
ENSG00000160752	Breast (ER+)	FDPS	ENST00000489324.1	1	155308748	155320666	Vagina	5.37016	1.26e-05	1.1e-06	0.00599401	rs2297480	6.41e-08	3.01e-60	FALSE		0.00696645
ENSG00000160752	Breast (ER+)	FDPS	ENST00000492887.5	1	155308748	155320666	Ovary	5.99015	1.11e-07	3.56e-08	0.042957	rs4971059	1.32e-11	2.31e-68	FALSE		0.00696645
ENSG00000160752	Breast (ER+)	FDPS	ENST00000492244.5	1	155308748	155320666	Whole_Blood	5.89753	5.66e-06	3.69e-08	0.00699301	rs914615	1.07e-08	1.32e-59	FALSE		0.00696645
ENSG00000160753	Breast (ER+)	RUSC1	ENST00000368347.8	1	155320894	155331114	Adipose_Subcutaneous	4.57692	0.000610628	2.63e-05	0.000999001	rs2297792	4.72e-06	2.78e-81	FALSE		0.0522336
ENSG00000160753	Breast (ER+)	RUSC1	ENST00000462780.5	1	155320894	155331114	Cells_Cultured_fibroblasts	-5.26908	4.7e-05	9.6e-07	0.025974	rs4971059	1.32e-11	8.46e-76	FALSE		0.0522336
ENSG00000160753	Breast (ER+)	RUSC1	ENST00000368352.10	1	155320894	155331114	Adipose_Subcutaneous	4.69984	0.000610628	1.56e-05	0.000999001	rs2297792	4.72e-06	1.97e-56	FALSE		0.0522336
ENSG00000160753	Breast (ER+)	RUSC1	ENST00000471876.5	1	155320894	155331114	Adipose_Subcutaneous	4.5926	0.000610628	2.63e-05	0.000999001	rs2297792	4.72e-06	1.95e-56	FALSE		0.0522336
ENSG00000160753	Breast (ER+)	RUSC1	ENST00000492536.5	1	155320894	155331114	Adipose_Subcutaneous	-4.35397	0.000610628	5.35e-05	0.000999001	rs2297792	4.72e-06	2.32e-58	FALSE		0.0522336
ENSG00000116539	Breast (ER+)	ASH1L	ENST00000392403.8	1	155335268	155563162	Spleen	-4.94825	0.000326206	8.24e-06	0.045954	rs4971059	1.32e-11	2.92e-78	FALSE		0.390606
ENSG00000125459	Breast (ER+)	MSTO1	ENST00000245564.8	1	155563235	155614951	Spleen	-4.48174	8.98e-06	0.000118459	0.036963	rs4971059	1.32e-11	1.11e-81	FALSE		0.00244193
ENSG00000125459	Breast (ER+)	MSTO1	ENST00000245564.8	1	155563235	155614951	Cells_EBV-transformed_lymphocytes	-5.26658	5.72e-06	1.67e-06	0.031968	rs4971059	1.32e-11	6.33e-74	FALSE		0.00244193
ENSG00000125459	Breast (ER+)	MSTO1	ENST00000490642.5	1	155563235	155614951	Adipose_Subcutaneous	4.95706	6.85e-05	5.73e-06	0.000999001	rs12749306	5.47e-08	2.36e-68	FALSE		0.00244193
ENSG00000125459	Breast (ER+)	MSTO1	ENST00000471209.1	1	155563235	155614951	Cells_EBV-transformed_lymphocytes	5.56252	5.72e-06	3.46e-07	0.00899101	rs1052177	3.44e-08	1.5e-77	FALSE		0.00244193
ENSG00000125459	Breast (ER+)	MSTO1	ENST00000466815.1	1	155563235	155614951	Ovary	-5.13188	3.19e-05	4.01e-06	0.000999001	rs3892792	1.06e-06	1.31e-69	FALSE		0.00244193
ENSG00000125459	Breast (ER+)	MSTO1	ENST00000471209.1	1	155563235	155614951	Cells_EBV-transformed_lymphocytes	5.56252	5.72e-06	3.46e-07	0.00899101	rs1052177	3.44e-08	1	TRUE		0.00244193
ENSG00000163374	Breast (ER+)	YY1AP1	ENST00000368330.6	1	155659446	155689334	Cells_Cultured_fibroblasts	5.84558	5.05e-06	6.06e-08	0.000999001	rs11264359	3.77e-09	6.43e-45	FALSE		0.00172043
ENSG00000163374	Breast (ER+)	YY1AP1	ENST00000361140.8	1	155659446	155689334	Cells_Cultured_fibroblasts	5.84558	5.05e-06	6.06e-08	0.000999001	rs11264359	3.77e-09	6.43e-45	FALSE		0.00172043
ENSG00000163374	Breast (ER+)	YY1AP1	ENST00000476027.5	1	155659446	155689334	Whole_Blood	4.88501	6.21e-05	6.21e-06	0.01998	rs4971059	1.32e-11	2.66e-71	FALSE		0.00172043
ENSG00000163374	Breast (ER+)	YY1AP1	ENST00000368330.6	1	155659446	155689334	Adipose_Visceral_Omentum	5.87799	8.24e-08	5.4e-08	0.000999001	rs348196	1.49e-08	5.91e-50	FALSE		0.00172043
ENSG00000163374	Breast (ER+)	YY1AP1	ENST00000496324.5	1	155659446	155689334	Adipose_Visceral_Omentum	-5.63542	8.24e-08	1.72e-07	0.00599401	rs348196	1.49e-08	2.74e-57	FALSE		0.00172043
ENSG00000163374	Breast (ER+)	YY1AP1	ENST00000354691.9	1	155659446	155689334	Adipose_Visceral_Omentum	-5.70312	8.24e-08	1.41e-07	0.003996	rs348196	1.49e-08	5.91e-50	FALSE		0.00172043
ENSG00000163374	Breast (ER+)	YY1AP1	ENST00000476093.5	1	155659446	155689334	Adipose_Visceral_Omentum	5.61483	8.24e-08	1.72e-07	0.001998	rs348196	1.49e-08	2.74e-57	FALSE		0.00172043
ENSG00000132676	Breast (ER+)	DAP3	ENST00000490249.5	1	155687960	155739010	Cells_Cultured_fibroblasts	-5.31414	3.97e-05	1.18e-06	0.034965	rs4971059	1.32e-11	2.02e-68	FALSE	0.8578	0.00405452
ENSG00000132676	Breast (ER+)	DAP3	ENST00000471642.6	1	155687960	155739010	Adipose_Visceral_Omentum	5.7651	1.52e-09	5.71e-08	0.028971	rs4971059	1.32e-11	9.6e-70	FALSE	0.8578	0.00405452
ENSG00000132676	Breast (ER+)	DAP3	ENST00000471214.5	1	155687960	155739010	Spleen	-6.94094	1.24e-08	5.84e-11	0.003996	rs4971059	1.32e-11	2.94e-49	FALSE	0.8578	0.00405452
ENSG00000132676	Breast (ER+)	DAP3	ENST00000462002.5	1	155687960	155739010	Ovary	-6.57616	1.57e-07	7.72e-10	0.000999001	rs4971059	1.32e-11	5.02e-51	FALSE	0.8578	0.00405452
ENSG00000132676	Breast (ER+)	DAP3	ENST00000475056.5	1	155687960	155739010	Spleen	-6.28754	1.24e-08	4.84e-09	0.002997	rs2075571	3.43e-11	4.19e-60	FALSE	0.8578	0.00405452
ENSG00000132676	Breast (ER+)	DAP3	ENST00000471523.1	1	155687960	155739010	Adipose_Visceral_Omentum	-7.29701	1.52e-09	2.94e-12	0.00699301	rs4971059	1.32e-11	2.08e-30	FALSE	0.8578	0.00405452
ENSG00000116580	Breast (ER+)	GON4L	ENST00000496021.1	1	155749659	155859400	Whole_Blood	5.97621	2.15e-08	2.28e-08	0.000999001	rs11264359	3.77e-09	1.05e-50	FALSE	0.64858	0.0811258
ENSG00000116580	Breast (ER+)	GON4L	ENST00000622608.1	1	155749659	155859400	Adipose_Subcutaneous	-5.34884	1.08e-05	8.85e-07	0.000999001	rs10908463	8.85e-08	1.27e-46	FALSE	0.64858	0.0811258
ENSG00000116580	Breast (ER+)	GON4L	ENST00000361040.9	1	155749659	155859400	Adipose_Subcutaneous	4.58284	1.08e-05	2.29e-05	0.034965	rs4971059	1.32e-11	1.35e-80	FALSE	0.64858	0.0811258
ENSG00000116580	Breast (ER+)	GON4L	ENST00000468867.1	1	155749659	155859400	Adipose_Subcutaneous	5.34884	1.08e-05	8.85e-07	0.000999001	rs10908463	8.85e-08	1.27e-46	FALSE	0.64858	0.0811258
ENSG00000116580	Breast (ER+)	GON4L	ENST00000471341.5	1	155749659	155859400	Vagina	-6.22326	1.54e-09	6.82e-09	0.020979	rs4971059	1.32e-11	7.78e-25	FALSE	0.64858	0.0811258
ENSG00000116580	Breast (ER+)	GON4L	ENST00000497369.5	1	155749659	155859400	Vagina	6.22326	1.54e-09	6.82e-09	0.01998	rs4971059	1.32e-11	7.78e-25	FALSE	0.64858	0.0811258
ENSG00000116580	Breast (ER+)	GON4L	ENST00000271883.9	1	155749659	155859400	Vagina	-7.33148	1.54e-09	3.19e-12	0.000999001	rs4971059	1.32e-11	7.09e-36	FALSE	0.64858	0.0811258
ENSG00000116580	Breast (ER+)	GON4L	ENST00000497369.5	1	155749659	155859400	Adipose_Subcutaneous	5.34884	1.08e-05	8.85e-07	0.000999001	rs10908463	8.85e-08	1.27e-46	FALSE	0.64858	0.0811258
ENSG00000116580	Breast (ER+)	GON4L	ENST00000496021.1	1	155749659	155859400	Vagina	-6.22326	1.54e-09	6.82e-09	0.016983	rs4971059	1.32e-11	7.78e-25	FALSE	0.64858	0.0811258
ENSG00000116580	Breast (ER+)	GON4L	ENST00000361040.9	1	155749659	155859400	Whole_Blood	5.97621	2.15e-08	2.28e-08	0.000999001	rs11264359	3.77e-09	1.05e-50	FALSE	0.64858	0.0811258
ENSG00000116580	Breast (ER+)	GON4L	ENST00000622608.1	1	155749659	155859400	Ovary	-5.86931	5.26e-06	7e-08	0.000999001	rs11264359	3.77e-09	1.44e-58	FALSE	0.64858	0.0811258
ENSG00000116580	Breast (ER+)	GON4L	ENST00000620426.4	1	155749659	155859400	Whole_Blood	-4.21043	2.15e-08	0.000203905	0.00899101	rs6657670	1.24e-05	1.25e-86	FALSE	0.64858	0.0811258
ENSG00000116580	Breast (ER+)	GON4L	ENST00000482386.5	1	155749659	155859400	Adipose_Subcutaneous	5.785	1.08e-05	9.43e-08	0.00599401	rs11264339	2.57e-06	3.57e-61	FALSE	0.64858	0.0811258
ENSG00000116580	Breast (ER+)	GON4L	ENST00000615926.4	1	155749659	155859400	Whole_Blood	-6.95515	2.15e-08	3.52e-11	0.001998	rs4971059	1.32e-11	1.27e-43	FALSE	0.64858	0.0811258
ENSG00000116580	Breast (ER+)	GON4L	ENST00000620426.4	1	155749659	155859400	Adipose_Subcutaneous	-5.34884	1.08e-05	8.85e-07	0.000999001	rs10908463	8.85e-08	1.27e-46	FALSE	0.64858	0.0811258
ENSG00000116580	Breast (ER+)	GON4L	ENST00000361040.9	1	155749659	155859400	Vagina	-6.22326	1.54e-09	6.82e-09	0.016983	rs4971059	1.32e-11	7.78e-25	FALSE	0.64858	0.0811258
ENSG00000143622	Breast (ER+)	RIT1	ENST00000462687.1	1	155897808	155911404	Vagina	-3.96283	5.87e-05	0.000518464	0.000999001	rs6701295	8.71e-05	4.22e-83	FALSE		0.06247
ENSG00000143622	Breast (ER+)	RIT1	ENST00000368323.8	1	155897808	155911404	Vagina	4.55781	5.87e-05	4.14e-05	0.000999001	rs6701295	8.71e-05	4.22e-83	FALSE		0.06247
ENSG00000132680	Breast (ER+)	KHDC4	ENST00000368320.7	1	155913045	155934413	Ovary	4.76651	3.28e-05	5.62e-06	0.00799201	rs2886070	1.11e-06	4.47e-67	FALSE	0.99991	0.116776
ENSG00000132680	Breast (ER+)	KHDC4	ENST00000491599.1	1	155913045	155934413	Whole_Blood	6.15598	2.78e-07	3.73e-09	0.000999001	rs2075571	3.43e-11	3.11e-52	FALSE	0.99991	0.116776
ENSG00000132680	Breast (ER+)	KHDC4	ENST00000465953.1	1	155913045	155934413	Ovary	4.76651	3.28e-05	5.62e-06	0.00799201	rs2886070	1.11e-06	4.47e-67	FALSE	0.99991	0.116776
ENSG00000132680	Breast (ER+)	KHDC4	ENST00000478002.5	1	155913045	155934413	Whole_Blood	6.40337	2.78e-07	7.6e-10	0.035964	rs4971059	1.32e-11	3.19e-60	FALSE	0.99991	0.116776
ENSG00000116584	Breast (ER+)	ARHGEF2	ENST00000608543.1	1	155946851	156007070	Vagina	-5.82333	9.82e-06	8.08e-08	0.00999001	rs4971059	1.32e-11	8.63e-61	FALSE		0.170353
ENSG00000116584	Breast (ER+)	ARHGEF2	ENST00000474428.6	1	155946851	156007070	Spleen	4.36334	3.68e-06	0.000115282	0.00499501	rs2990245	5.22e-09	8.1e-96	FALSE		0.170353
ENSG00000116584	Breast (ER+)	ARHGEF2	ENST00000368315.8	1	155946851	156007070	Cells_EBV-transformed_lymphocytes	4.18491	1.03e-06	0.000313524	0.000999001	rs3754293	2.86e-05	4.49e-67	FALSE		0.170353
ENSG00000116584	Breast (ER+)	ARHGEF2	ENST00000497907.5	1	155946851	156007070	Cells_EBV-transformed_lymphocytes	4.18508	1.03e-06	0.000313524	0.000999001	rs3754293	2.86e-05	4.58e-67	FALSE		0.170353
ENSG00000116584	Breast (ER+)	ARHGEF2	ENST00000465079.1	1	155946851	156007070	Cells_EBV-transformed_lymphocytes	-4.18512	1.03e-06	0.000313524	0.000999001	rs3754293	2.86e-05	4.54e-67	FALSE		0.170353
ENSG00000116584	Breast (ER+)	ARHGEF2	ENST00000462460.6	1	155946851	156007070	Cells_EBV-transformed_lymphocytes	-6.23557	1.03e-06	7.2e-09	0.01998	rs4971059	1.32e-11	1.63e-55	FALSE		0.170353
ENSG00000116584	Breast (ER+)	ARHGEF2	ENST00000474428.6	1	155946851	156007070	Spleen	4.36334	3.68e-06	0.000115282	0.00499501	rs2990245	5.22e-09	1	TRUE		0.170353
ENSG00000116584	Breast (ER+)	ARHGEF2	ENST00000471589.5	1	155946851	156007070	Adipose_Subcutaneous	-4.51279	0.000145306	3.84e-05	0.000999001	rs4661175	9.97e-06	3.22e-88	FALSE		0.170353
ENSG00000163479	Breast (ER+)	SSR2	ENST00000529008.5	1	156009048	156020951	Whole_Blood	5.53451	1.65e-05	1.87e-07	0.037962	rs4971059	1.32e-11	8.31e-58	FALSE		0.0271165
ENSG00000163479	Breast (ER+)	SSR2	ENST00000467041.1	1	156009048	156020951	Adipose_Visceral_Omentum	-4.13935	0.000758055	0.000417943	0.048951	rs2297649	3.46e-05	8.77e-90	FALSE		0.0271165
ENSG00000163479	Breast (ER+)	SSR2	ENST00000480176.5	1	156009048	156020951	Whole_Blood	-5.55556	1.65e-05	1.66e-07	0.000999001	rs4971072	2.77e-08	1	TRUE		0.0271165
ENSG00000163479	Breast (ER+)	SSR2	ENST00000480176.5	1	156009048	156020951	Whole_Blood	-5.55556	1.65e-05	1.66e-07	0.000999001	rs4971072	2.77e-08	5.15e-87	FALSE		0.0271165
ENSG00000132698	Breast (ER+)	RAB25	ENST00000463614.1	1	156061160	156070504	Adipose_Subcutaneous	-4.3375	0.0015986	1.44e-05	0.000999001	rs9628662	1.44e-05	5.1e-89	FALSE	8.6891e-08	0.00344975
ENSG00000132698	Breast (ER+)	RAB25	ENST00000361084.10	1	156061160	156070504	Ovary	5.26826	3.19e-05	2.75e-07	0.000999001	rs2297792	4.72e-06	7.24e-93	FALSE	8.6891e-08	0.00344975
ENSG00000160789	Breast (ER+)	LMNA	ENST00000676208.1	1	156082572	156140081	Adipose_Subcutaneous	5.9338	1.72e-06	5.33e-08	0.000999001	rs11264359	3.77e-09	2.7e-48	FALSE		0.19495
ENSG00000160789	Breast (ER+)	LMNA	ENST00000515459.5	1	156082572	156140081	Adipose_Subcutaneous	5.9338	1.72e-06	5.33e-08	0.000999001	rs11264359	3.77e-09	2.7e-48	FALSE		0.19495
ENSG00000160789	Breast (ER+)	LMNA	ENST00000470199.2	1	156082572	156140081	Adipose_Visceral_Omentum	6.0334	7.41e-06	4.33e-08	0.00999001	rs4971059	1.32e-11	3.18e-67	FALSE		0.19495
ENSG00000160789	Breast (ER+)	LMNA	ENST00000448611.6	1	156082572	156140081	Adipose_Subcutaneous	-5.9338	1.72e-06	5.33e-08	0.000999001	rs11264359	3.77e-09	2.7e-48	FALSE		0.19495
ENSG00000160789	Breast (ER+)	LMNA	ENST00000459904.2	1	156082572	156140081	Adipose_Subcutaneous	-5.9338	1.72e-06	5.33e-08	0.000999001	rs11264359	3.77e-09	2.7e-48	FALSE		0.19495
ENSG00000160789	Breast (ER+)	LMNA	ENST00000676208.1	1	156082572	156140081	Adipose_Subcutaneous	5.9338	1.72e-06	5.33e-08	0.000999001	rs11264359	3.77e-09	1	TRUE		0.19495
ENSG00000160789	Breast (ER+)	LMNA	ENST00000674518.1	1	156082572	156140081	Adipose_Subcutaneous	5.9338	1.72e-06	5.33e-08	0.000999001	rs11264359	3.77e-09	2.7e-48	FALSE		0.19495
ENSG00000160789	Breast (ER+)	LMNA	ENST00000674518.1	1	156082572	156140081	Ovary	6.22293	2.03e-06	1.76e-08	0.027972	rs4971059	1.32e-11	1.44e-64	FALSE		0.19495
ENSG00000160789	Breast (ER+)	LMNA	ENST00000515824.1	1	156082572	156140081	Adipose_Subcutaneous	5.85206	1.72e-06	5.83e-08	0.025974	rs4971059	1.32e-11	3.1e-68	FALSE		0.19495
ENSG00000160789	Breast (ER+)	LMNA	ENST00000495341.5	1	156082572	156140081	Adipose_Subcutaneous	-5.9338	1.72e-06	5.33e-08	0.000999001	rs11264359	3.77e-09	2.7e-48	FALSE		0.19495
ENSG00000160783	Breast (ER+)	PMF1	ENST00000368279.7	1	156212993	156240042	Ovary	5.40033	2.67e-05	3.33e-07	0.017982	rs11264359	3.77e-09	4.25e-64	FALSE		0.00168247
ENSG00000160783	Breast (ER+)	PMF1	ENST00000368273.8	1	156212993	156240042	Ovary	-5.1096	2.67e-05	1.61e-06	0.035964	rs348196	1.49e-08	4.42e-75	FALSE		0.00168247
ENSG00000160783	Breast (ER+)	PMF1	ENST00000606952.5	1	156212993	156240042	Ovary	3.81707	2.67e-05	0.000540177	0.000999001	rs1052067	0.000135044	5.47e-96	FALSE		0.00168247
ENSG00000160781	Breast (ER+)	PAQR6	ENST00000292291.10	1	156243320	156248117	Ovary	4.5224	3.7e-05	5.5e-05	0.028971	rs11264359	3.77e-09	3.83e-84	FALSE		0.00106889
ENSG00000163472	Breast (ER+)	TMEM79	ENST00000463670.5	1	156282935	156293185	Adipose_Subcutaneous	5.88061	3.49e-06	8.17e-09	0.000999001	rs11264359	3.77e-09	1.73e-74	FALSE	7.111e-06	0.00278471
ENSG00000163467	Breast (ER+)	TSACC	ENST00000470342.5	1	156337314	156346995	Adipose_Subcutaneous	4.88033	0.000212694	1.06e-06	0.010989	rs1325908	7.45e-09	1	TRUE	0.15497	0.00259479
ENSG00000163467	Breast (ER+)	TSACC	ENST00000470342.5	1	156337314	156346995	Adipose_Subcutaneous	4.88033	0.000212694	1.06e-06	0.010989	rs1325908	7.45e-09	1.05e-90	FALSE	0.15497	0.00259479
ENSG00000132677	Breast (ER+)	RHBG	ENST00000467375.2	1	156369211	156385219	Vagina	-4.3643	0.000766046	5.1e-05	0.000999001	rs1325908	7.45e-09	4.46e-123	FALSE		0.0014567
ENSG00000116604	Breast (ER+)	MEF2D	ENST00000348159.9	1	156463727	156500779	Ovary	3.32959	0.0147529	0.0034789	0.030969	rs348196	1.49e-08	0.000182622	FALSE		0.265266
ENSG00000116604	Breast (ER+)	MEF2D	ENST00000348159.9	1	156463727	156500779	Ovary	3.32959	0.0147529	0.0034789	0.030969	rs348196	1.49e-08	1	TRUE		0.265266
ENSG00000143321	Breast (ER+)	HDGF	ENST00000482651.5	1	156742109	156766925	Whole_Blood	4.11409	0.00882975	0.000155486	0.00699301	rs2886070	1.11e-06	0.00473072	TRUE	0.99838	0.0423815
ENSG00000143294	Breast (ER+)	PRCC	ENST00000473387.1	1	156750610	156800815	Uterus	-3.91796	0.0100715	0.000267909	0.000999001	rs2886070	1.11e-06	0.00221658	TRUE	0.99968	0.127987
ENSG00000027869	Breast (ER+)	SH2D2A	ENST00000392306.2	1	156806243	156816848	Cells_EBV-transformed_lymphocytes	3.99134	0.000802072	0.000131402	0.003996	rs2886070	1.11e-06	0.00101561	TRUE	4.3463e-07	0.00450717
ENSG00000143164	Breast (ER+)	DCAF6	ENST00000470721.5	1	167935783	168075843	Ovary	3.68671	0.0311028	0.00181738	0.00499501	rs4657733	2.73e-07	0.000527429	FALSE		0.0733328
ENSG00000143147	Breast (ER+)	GPR161	ENST00000478868.1	1	168079542	168137667	Adipose_Visceral_Omentum	3.68572	0.029255	0.00114029	0.00999001	rs4657733	2.73e-07	0.000338205	FALSE	0.00010147	0.0138379
ENSG00000143155	Breast (ER+)	TIPRL	ENST00000367830.3	1	168178962	168202109	Adipose_Subcutaneous	3.44974	0.0283885	0.000561121	0.00799201	rs10753766	0.000844864	0.000166938	FALSE	0.84236	0.0804655
ENSG00000143155	Breast (ER+)	TIPRL	ENST00000367830.3	1	168178962	168202109	Vagina	4.44217	0.000872194	8.91e-06	0.026973	rs4657733	2.73e-07	0.000211948	FALSE	0.84236	0.0804655
ENSG00000143155	Breast (ER+)	TIPRL	ENST00000367833.7	1	168178962	168202109	Ovary	3.69698	0.0057806	0	0.00999001	rs4657733	2.73e-07	0.0168228	TRUE	0.84236	0.0804655
ENSG00000153029	Breast (ER+)	MR1	ENST00000367578.1	1	181033374	181061938	Uterus	-3.88053	0.0177088	0.000729615	0.00999001	rs11587378	0.000337834	0.000176958	FALSE	0.0068291	0.00089454
ENSG00000135821	Breast (ER+)	GLUL	ENST00000461447.1	1	182378098	182392206	Adipose_Subcutaneous	-4.07732	0.00241134	0	0.002997	rs10911167	0.000324897	0.0285432	TRUE	0.99983	0.0972204
ENSG00000135838	Breast (ER+)	NPL	ENST00000471010.1	1	182789293	182830384	Uterus	4.14609	0.00741506	0.000202922	0.000999001	rs11580938	3.87e-05	0.00208476	TRUE	5.3585e-08	0.00182402
ENSG00000135829	Breast (ER+)	DHX9	ENST00000485081.5	1	182839347	182887982	Uterus	3.49966	0.0370471	0.00186338	0.014985	rs11580938	3.87e-05	0.000178013	FALSE	1	0.484762
ENSG00000159348	Breast (ER+)	CYB5R1	ENST00000367249.9	1	202961873	202967275	Vagina	3.59286	0.0348933	0.00163537	0.00999001	rs6658514	6.49e-08	0.000269516	FALSE	8.6157e-05	0.00211802
ENSG00000143847	Breast (ER+)	PPFIA4	ENST00000601609.1	1	203026491	203078740	Ovary	4.35122	0.00394523	0.000121843	0.00599401	rs6658514	6.49e-08	0.293777	TRUE	0.0052318	0.0170175
ENSG00000143494	Breast (ER+)	VASH2	ENST00000517399.3	1	212950520	212992037	Cells_Cultured_fibroblasts	3.75987	0.0114573	0.000170001	0.001998	rs2075423	0.00036734	0.0410711	FALSE	0.053292	0.0220234
ENSG00000117707	Breast (ER+)	PROX1	ENST00000498508.6	1	213983181	214041510	Uterus	4.14152	0.00375926	6.9e-05	0.001998	rs2075423	0.00036734	0.822991	TRUE	1	0.284079
ENSG00000143748	Breast (ER+)	NVL	ENST00000462893.1	1	224227334	224330189	Vagina	3.78282	0.0203552	0.00294617	0.001998	rs6604728	0.000175473	0.000581039	TRUE		0.00565634
ENSG00000143748	Breast (ER+)	NVL	ENST00000493060.5	1	224227334	224330189	Vagina	3.9188	0.0203552	0.00169082	0.001998	rs298730	0.0026998	0.000159962	TRUE		0.00565634
ENSG00000143643	Breast (ER+)	TTC13	ENST00000481976.6	1	230906243	230978875	Uterus	3.69602	0.0189166	0.000657012	0.001998	rs6687360	0.000391937	1	TRUE		0.0329297
ENSG00000180287	Breast (ER+)	PLD5	ENST00000467561.5	1	242082986	242524697	Adipose_Subcutaneous	-3.94592	0.00371051	0	0.000999001	rs12568965	0.000130643	1	TRUE		0.0304644
ENSG00000189292	Breast (ER+)	ALKAL2	ENST00000403610.9	2	279558	288851	Adipose_Subcutaneous	3.59534	0.0248216	0.000647947	0.018981	rs7561317	0.00586738	1	TRUE	0.15038	0.0293032
ENSG00000119185	Breast (ER+)	ITGB1BP1	ENST00000460001.5	2	9403475	9423528	Vagina	3.94267	0.00434447	0.00145043	0.000999001	rs1052835	0.00236154	0.0881239	FALSE		0.00592062
ENSG00000119185	Breast (ER+)	ITGB1BP1	ENST00000470507.1	2	9403475	9423528	Vagina	4.49118	0.00434447	0.000127492	0.000999001	rs1052835	0.00236154	0.816711	TRUE		0.00592062
ENSG00000184924	Breast (ER+)	PTRHD1	ENST00000480190.1	2	24789728	24793391	Adipose_Subcutaneous	4.06794	0.0059214	9.49e-05	0.000999001	rs6733224	3.19e-06	5.8e-37	FALSE	0.00023781	0.00145284
ENSG00000115137	Breast (ER+)	DNAJC27	ENST00000380809.7	2	24943636	24972094	Spleen	3.35801	0.0463045	0.00235519	0.047952	rs6733224	3.19e-06	1.59e-41	FALSE		0.00295879
ENSG00000115138	Breast (ER+)	POMC	ENST00000405623.5	2	25160853	25168903	Adipose_Subcutaneous	4.54272	0.000750865	5.55e-06	0.011988	rs6733224	3.19e-06	3.55e-39	FALSE	6.1201e-10	0.00217003
ENSG00000115138	Breast (ER+)	POMC	ENST00000380794.5	2	25160853	25168903	Whole_Blood	-3.36585	0.0227556	0	0.000999001	rs6733224	3.19e-06	1.6e-43	FALSE	6.1201e-10	0.00217003
ENSG00000119772	Breast (ER+)	DNMT3A	ENST00000683393.1	2	25227855	25342590	Vagina	-4.17053	0.00746047	0.000303891	0.027972	rs6733224	3.19e-06	8.62e-34	FALSE		0.00630405
ENSG00000119772	Breast (ER+)	DNMT3A	ENST00000402667.1	2	25227855	25342590	Vagina	3.9374	0.00746047	0.000823696	0.000999001	rs6733224	3.19e-06	1.77e-41	FALSE		0.00630405
ENSG00000138101	Breast (ER+)	DTNB	ENST00000356599.9	2	25377198	25673647	Vagina	-4.69754	0.000557879	3.95e-05	0.033966	rs6733224	3.19e-06	0.75	TRUE		0.0109227
ENSG00000138101	Breast (ER+)	DTNB	ENST00000404103.7	2	25377198	25673647	Vagina	-4.69754	0.000557879	3.95e-05	0.037962	rs6733224	3.19e-06	0.75	TRUE		0.0109227
ENSG00000138101	Breast (ER+)	DTNB	ENST00000485845.5	2	25377198	25673647	Vagina	-4.69754	0.000557879	3.95e-05	0.034965	rs6733224	3.19e-06	0.75	TRUE		0.0109227
ENSG00000138101	Breast (ER+)	DTNB	ENST00000356599.9	2	25377198	25673647	Adipose_Subcutaneous	-3.5646	0.0348703	0.00145765	0.0499501	rs6733224	3.19e-06	1.81e-42	FALSE		0.0109227
ENSG00000138101	Breast (ER+)	DTNB	ENST00000398951.6	2	25377198	25673647	Vagina	-4.69754	0.000557879	3.95e-05	0.037962	rs6733224	3.19e-06	0.75	TRUE		0.0109227
ENSG00000115841	Breast (ER+)	RMDN2	ENST00000425641.1	2	37923187	38067142	Spleen	3.66011	0.0297683	0.00126054	0.000999001	rs4353628	0.00144661	1	TRUE		0.00068118
ENSG00000115970	Breast (ER+)	THADA	ENST00000398653.5	2	43230851	43596038	Spleen	-3.84417	0.00841898	0.000725771	0.000999001	rs6719452	0.000334932	1	TRUE		0.00126401
ENSG00000115970	Breast (ER+)	THADA	ENST00000404790.5	2	43230851	43596038	Spleen	3.84417	0.00841898	0.000725771	0.000999001	rs6719452	0.000334932	1	TRUE		0.00126401
ENSG00000115970	Breast (ER+)	THADA	ENST00000402360.6	2	43230851	43596038	Spleen	3.84417	0.00841898	0.000725771	0.000999001	rs6719452	0.000334932	1	TRUE		0.00126401
ENSG00000138075	Breast (ER+)	ABCG5	ENST00000486512.5	2	43812472	43838865	Adipose_Subcutaneous	-3.54062	0.0129794	0	0.044955	rs11124907	0.000121778	6.29e-86	FALSE	8.1322e-20	0.00157895
ENSG00000138095	Breast (ER+)	LRPPRC	ENST00000683329.1	2	43886224	43996226	Ovary	4.71206	0.00417453	0.00014223	0.00499501	rs11124907	0.000121778	1.03e-85	FALSE		0.0232573
ENSG00000116016	Breast (ER+)	EPAS1	ENST00000483692.1	2	46293667	46386697	Spleen	4.30286	0.00410189	0.000101166	0.003996	rs2692219	3.12e-06	1	TRUE	1	0.0693682
ENSG00000115355	Breast (ER+)	CCDC88A	ENST00000643205.1	2	55287842	55419895	Whole_Blood	4.2538	0.0124208	0.000357301	0.000999001	rs12713283	0.000667486	0.00325227	FALSE		0.157103
ENSG00000115355	Breast (ER+)	CCDC88A	ENST00000336838.10	2	55287842	55419895	Whole_Blood	3.84242	0.0124208	0.00207109	0.002997	rs12713283	0.000667486	0.865071	TRUE		0.157103
ENSG00000115380	Breast (ER+)	EFEMP1	ENST00000355426.8	2	55865967	55924139	Adipose_Subcutaneous	-3.50011	0.038983	0.00139521	0.001998	rs7584992	0.00314362	0.0222136	FALSE		0.179099
ENSG00000162928	Breast (ER+)	PEX13	ENST00000401576.1	2	61017225	61051990	Adipose_Visceral_Omentum	-3.41668	0.0384873	0.00126782	0.02997	rs11125841	0.00136144	1	TRUE	0.058808	0.0133695
ENSG00000221823	Breast (ER+)	PPP3R1	ENST00000234310.8	2	68178857	68256237	Adipose_Subcutaneous	3.46405	0.0160765	0	0.000999001	rs11126226	3.41e-06	1	TRUE	0.76468	0.167506
ENSG00000115977	Breast (ER+)	AAK1	ENST00000470281.1	2	69457997	69674349	Uterus	3.84199	0.02175	0.000976327	0.00699301	rs11126226	3.41e-06	0.0236619	TRUE	1	0.198971
ENSG00000087338	Breast (ER+)	GMCL1	ENST00000471404.1	2	69829660	69881384	Cells_Cultured_fibroblasts	3.98277	0.00325324	0	0.001998	rs11126226	3.41e-06	0.00021624	FALSE	4.2973e-08	0.0157274
ENSG00000087338	Breast (ER+)	GMCL1	ENST00000471404.1	2	69829660	69881384	Uterus	3.34001	0.0361989	0.0016755	0.024975	rs11126226	3.41e-06	0.00101975	FALSE	4.2973e-08	0.0157274
ENSG00000124380	Breast (ER+)	SNRNP27	ENST00000488986.1	2	69893956	69905575	Vagina	3.98032	0.00814629	0.000206468	0.010989	rs11126226	3.41e-06	0.0117443	TRUE		0.0109066
ENSG00000059728	Breast (ER+)	MXD1	ENST00000540449.5	2	69897688	69942945	Cells_EBV-transformed_lymphocytes	3.60818	0.0241999	0.00092505	0.027972	rs11126226	3.41e-06	0.00703525	TRUE		0.0892311
ENSG00000116001	Breast (ER+)	TIA1	ENST00000484065.2	2	70209444	70248660	Adipose_Subcutaneous	4.43505	0.00279574	0.000101258	0.03996	rs12477771	4.27e-05	1	TRUE		0.0644915
ENSG00000116001	Breast (ER+)	TIA1	ENST00000496096.5	2	70209444	70248660	Cells_Cultured_fibroblasts	-3.80769	0.0187646	0.00182351	0.000999001	rs12620484	0.00014027	6.29e-14	FALSE		0.0644915
ENSG00000116001	Breast (ER+)	TIA1	ENST00000484065.2	2	70209444	70248660	Cells_Cultured_fibroblasts	-3.80769	0.0187646	0.00182351	0.000999001	rs12620484	0.00014027	6.29e-14	FALSE		0.0644915
ENSG00000116001	Breast (ER+)	TIA1	ENST00000477044.6	2	70209444	70248660	Cells_Cultured_fibroblasts	3.80769	0.0187646	0.00182351	0.000999001	rs12620484	0.00014027	6.29e-14	FALSE		0.0644915
ENSG00000116001	Breast (ER+)	TIA1	ENST00000477044.6	2	70209444	70248660	Adipose_Subcutaneous	-4.43505	0.00279574	0.000101258	0.041958	rs12477771	4.27e-05	1	TRUE		0.0644915
ENSG00000143977	Breast (ER+)	SNRPG	ENST00000488400.1	2	70281362	70293740	Whole_Blood	-4.29846	0.00217773	1.72e-05	0.00499501	rs12477771	4.27e-05	5.42e-14	FALSE	0.53236	0.194998
ENSG00000068654	Breast (ER+)	POLR1A	ENST00000496892.5	2	86020216	86106155	Uterus	3.64665	0.0373726	0.00212545	0.011988	rs3769765	0.00127553	1	TRUE		0.0587001
ENSG00000144061	Breast (ER+)	NPHP1	ENST00000417665.5	2	110122311	110205066	Adipose_Visceral_Omentum	-5.02614	0.00042148	5e-06	0.000999001	rs2289321	5e-07	0.0161404	FALSE		0.00392824
ENSG00000144061	Breast (ER+)	NPHP1	ENST00000493051.1	2	110122311	110205066	Adipose_Subcutaneous	4.43153	0.00488768	0.000102922	0.001998	rs2289321	5e-07	0.00193339	FALSE		0.00392824
ENSG00000144061	Breast (ER+)	NPHP1	ENST00000676091.1	2	110122311	110205066	Adipose_Visceral_Omentum	4.1197	0.00042148	0.000379365	0.000999001	rs2289321	5e-07	0.999998	TRUE		0.00392824
ENSG00000175701	Breast (ER+)	MTLN	ENST00000611969.5	2	110211529	110245420	Uterus	3.52653	0.024495	0.0008421	0.022977	rs2289321	5e-07	0.999985	TRUE
ENSG00000169679	Breast (ER+)	BUB1	ENST00000478175.2	2	110637528	110678063	Ovary	-3.5382	0.035806	0.00241723	0.00799201	rs2289321	5e-07	0.971132	TRUE		0.00485467
ENSG00000176771	Breast (ER+)	NCKAP5	ENST00000427594.5	2	132671788	133568463	Uterus	4.38859	0.00308068	6.85e-05	0.001998	rs2321732	0.000293819	1	TRUE	0.095872	0.0313702
ENSG00000115839	Breast (ER+)	RAB3GAP1	ENST00000425393.1	2	135052289	135176667	Cells_Cultured_fibroblasts	3.79188	0.0143941	0.000299025	0.000999001	rs2321732	0.000293819	1	TRUE		0.0185669
ENSG00000136536	Breast (ER+)	MARCHF7	ENST00000409175.6	2	159712457	159771027	Adipose_Subcutaneous	-3.92025	0.0139074	0.000353823	0.000999001	rs7601374	0.00011472	0.000196854	FALSE	0.99996	0.0400128
ENSG00000197635	Breast (ER+)	DPP4	ENST00000360534.8	2	161992245	162074394	Whole_Blood	4.05	0.0109317	0.000204872	0.011988	rs41368446	0.00197029	0.341773	TRUE		0.00349345
ENSG00000198586	Breast (ER+)	TLK1	ENST00000521943.5	2	170990823	171231314	Adipose_Subcutaneous	3.45139	0.0369057	0.00111541	0.028971	rs2016394	4.11e-16	1	TRUE		0.167669
ENSG00000077380	Breast (ER+)	DYNC1I2	ENST00000435234.5	2	171687409	171750158	Adipose_Subcutaneous	5.05301	0.00040843	4.78e-06	0.000999001	rs10490602	5e-07	1	TRUE		0.0558617
ENSG00000077380	Breast (ER+)	DYNC1I2	ENST00000430778.5	2	171687409	171750158	Adipose_Subcutaneous	4.63155	0.00040843	3.99e-05	0.01998	rs10490602	5e-07	1	TRUE		0.0558617
ENSG00000077380	Breast (ER+)	DYNC1I2	ENST00000482454.5	2	171687409	171750158	Adipose_Subcutaneous	-4.15178	0.00040843	0.000329901	0.022977	rs10490602	5e-07	0.000115941	FALSE		0.0558617
ENSG00000115840	Breast (ER+)	SLC25A12	ENST00000426896.5	2	171783405	171999859	Cells_Cultured_fibroblasts	3.53236	0.0348039	0.00123559	0.016983	rs2674498	1.96e-07	5.34e-31	FALSE		0.0559036
ENSG00000128708	Breast (ER+)	HAT1	ENST00000494601.5	2	171922448	171983686	Spleen	4.93087	0.000142975	1.64e-06	0.0499501	rs2016394	4.11e-16	1.89e-19	FALSE		0.0473298
ENSG00000172878	Breast (ER+)	METAP1D	ENST00000488581.5	2	171999943	172082430	Ovary	-3.66347	0.0221089	0.000995294	0.012987	rs2016394	4.11e-16	6.15e-30	FALSE	2.2242e-09	0.00218964
ENSG00000128656	Breast (ER+)	CHN1	ENST00000451799.2	2	174798809	175005381	Uterus	3.85468	0.0392051	0.00243347	0.000999001	rs16863112	0.00132884	1	TRUE		0.0374485
ENSG00000115368	Breast (ER+)	WDR75	ENST00000498365.1	2	189441446	189475552	Cells_Cultured_fibroblasts	-4.15963	0.00536078	9.56e-05	0.034965	rs1112578	0.000185859	0.00290789	TRUE		0.0125366
ENSG00000064933	Breast (ER+)	PMS1	ENST00000418224.7	2	189784085	189877629	Ovary	3.99234	0.0212601	0.00111222	0.03996	rs1112578	0.000185859	0.00290346	TRUE		0.00087528
ENSG00000187699	Breast (ER+)	C2orf88	ENST00000409870.1	2	189879609	190203484	Whole_Blood	-4.60176	0.000640359	4.19e-06	0.000999001	rs1112578	0.000185859	0.022217	TRUE	0.46368	0.00165101
ENSG00000082153	Breast (ER+)	BZW1	ENST00000419090.1	2	200810594	200827338	Adipose_Visceral_Omentum	4.37283	0.00540906	0.000122648	0.002997	rs6743068	9.98e-10	1	TRUE	1	0.130959
ENSG00000013441	Breast (ER+)	CLK1	ENST00000321356.9	2	200853009	200864691	Ovary	-4.41584	0.00355305	0.000110682	0.013986	rs6743068	9.98e-10	0.999994	TRUE		0.0232821
ENSG00000013441	Breast (ER+)	CLK1	ENST00000496205.1	2	200853009	200864691	Cells_EBV-transformed_lymphocytes	-3.96993	0.00902592	0.000934606	0.015984	rs6743068	9.98e-10	3.23e-10	FALSE		0.0232821
ENSG00000013441	Breast (ER+)	CLK1	ENST00000409403.6	2	200853009	200864691	Adipose_Visceral_Omentum	4.66575	0.00129023	1.84e-05	0.00499501	rs6743068	9.98e-10	1	TRUE		0.0232821
ENSG00000115942	Breast (ER+)	ORC2	ENST00000467605.5	2	200908977	200963680	Spleen	3.65824	0.0233998	0.000761857	0.044955	rs6743068	9.98e-10	2.88e-13	FALSE	0.58481	0.0149825
ENSG00000115942	Breast (ER+)	ORC2	ENST00000464147.1	2	200908977	200963680	Vagina	-4.39802	0.00205819	4.37e-05	0.000999001	rs6743068	9.98e-10	6.18e-06	FALSE	0.58481	0.0149825
ENSG00000115942	Breast (ER+)	ORC2	ENST00000234296.7	2	200908977	200963680	Vagina	-3.76211	0.00205819	0.000673954	0.000999001	rs6743068	9.98e-10	9.13e-16	FALSE	0.58481	0.0149825
ENSG00000003402	Breast (ER+)	CFLAR	ENST00000341222.10	2	201116154	201176687	Adipose_Visceral_Omentum	4.15963	0.0134828	0.000414387	0.00899101	rs6743068	9.98e-10	1.28e-49	FALSE		0.0943431
ENSG00000003400	Breast (ER+)	CASP10	ENST00000438843.5	2	201182872	201229428	Cells_EBV-transformed_lymphocytes	-4.19917	0.00580461	0.000267893	0.000999001	rs6743068	9.98e-10	4.23e-51	FALSE		0.00066403
ENSG00000003400	Breast (ER+)	CASP10	ENST00000485408.1	2	201182872	201229428	Cells_EBV-transformed_lymphocytes	3.99982	0.00580461	0.000633915	0.015984	rs6743068	9.98e-10	3.43e-55	FALSE		0.00066403
ENSG00000064012	Breast (ER+)	CASP8	ENST00000392258.7	2	201233443	201361836	Uterus	6.25185	3.89e-08	6.08e-09	0.00999001	rs10931936	1.35e-09	0.46681	TRUE		0.0173425
ENSG00000064012	Breast (ER+)	CASP8	ENST00000392266.7	2	201233443	201361836	Ovary	5.0722	2.52e-06	5.51e-06	0.00599401	rs6743068	9.98e-10	1.58e-47	FALSE		0.0173425
ENSG00000064012	Breast (ER+)	CASP8	ENST00000424461.5	2	201233443	201361836	Uterus	5.6304	3.89e-08	1.8e-07	0.022977	rs10931936	1.35e-09	4.53e-51	FALSE		0.0173425
ENSG00000064012	Breast (ER+)	CASP8	ENST00000339403.6	2	201233443	201361836	Ovary	5.94275	2.52e-06	4.2e-08	0.03996	rs6743068	9.98e-10	1	TRUE		0.0173425
ENSG00000064012	Breast (ER+)	CASP8	ENST00000392266.7	2	201233443	201361836	Uterus	5.14993	3.89e-08	2.19e-06	0.00499501	rs6743068	9.98e-10	1.84e-38	FALSE		0.0173425
ENSG00000064012	Breast (ER+)	CASP8	ENST00000424461.5	2	201233443	201361836	Cells_EBV-transformed_lymphocytes	4.86416	0.000632053	1.72e-05	0.001998	rs6743068	9.98e-10	1.34e-52	FALSE		0.0173425
ENSG00000064012	Breast (ER+)	CASP8	ENST00000413726.5	2	201233443	201361836	Uterus	-6.16554	3.89e-08	9.83e-09	0.038961	rs6743068	9.98e-10	0.999998	TRUE		0.0173425
ENSG00000064012	Breast (ER+)	CASP8	ENST00000339403.6	2	201233443	201361836	Uterus	6.7918	3.89e-08	1.66e-10	0.000999001	rs6743068	9.98e-10	0.533191	TRUE		0.0173425
ENSG00000064012	Breast (ER+)	CASP8	ENST00000413726.5	2	201233443	201361836	Ovary	-4.02492	2.52e-06	0.000569945	0.01998	rs6743068	9.98e-10	1.52e-59	FALSE		0.0173425
ENSG00000082146	Breast (ER+)	STRADB	ENST00000458269.6	2	201387858	201480846	Ovary	4.72097	0.000792425	1.64e-05	0.001998	rs6743068	9.98e-10	3.41e-77	FALSE		0.0160634
ENSG00000003393	Breast (ER+)	ALS2	ENST00000681279.1	2	201700267	201782112	Adipose_Visceral_Omentum	-4.49787	0.00991675	0.000288277	0.00499501	rs6743068	9.98e-10	2.41e-75	FALSE		0.0271239
ENSG00000003393	Breast (ER+)	ALS2	ENST00000680644.1	2	201700267	201782112	Uterus	4.03423	0.0422634	0.00241036	0.010989	rs6743068	9.98e-10	2.02e-75	FALSE		0.0271239
ENSG00000138395	Breast (ER+)	CDK15	ENST00000450471.6	2	201790461	201895550	Adipose_Visceral_Omentum	3.9239	0.00660204	0.000261386	0.000999001	rs6711866	8.7e-07	1.98e-50	FALSE		0.00060807
ENSG00000138395	Breast (ER+)	CDK15	ENST00000652192.3	2	201790461	201895550	Adipose_Visceral_Omentum	-3.9239	0.00660204	0.000261386	0.000999001	rs6711866	8.7e-07	1.98e-50	FALSE		0.00060807
ENSG00000138375	Breast (ER+)	SMARCAL1	ENST00000434435.1	2	216412383	216483053	Cells_Cultured_fibroblasts	-6.90934	1.36e-08	3.9e-11	0.027972	rs6721996	1.12e-87	2.68e-48	FALSE	0.24236	0.0137233
ENSG00000115457	Breast (ER+)	IGFBP2	ENST00000490362.1	2	216632828	216664436	Ovary	-3.32895	0.0121196	0.0017435	0.000999001	rs9989901	0.000871749	1.95e-52	FALSE	0.58264	0.0519934
ENSG00000115461	Breast (ER+)	IGFBP5	ENST00000486341.1	2	216672105	216695549	Uterus	11.1864	1.52e-25	9.51e-29	0.000999001	rs6721996	1.12e-87	3.41e-40	FALSE	0.0037351	0.161538
ENSG00000079308	Breast (ER+)	TNS1	ENST00000310858.10	2	217799588	218033982	Cells_Cultured_fibroblasts	6.27536	2.31e-16	3.14e-09	0.03996	rs6721996	1.12e-87	2.35e-70	FALSE	0.99997	0.0789605
ENSG00000079308	Breast (ER+)	TNS1	ENST00000611415.4	2	217799588	218033982	Spleen	-7.39386	6.07e-10	1.71e-12	0.024975	rs6721996	1.12e-87	0.00024814	FALSE	0.99997	0.0789605
ENSG00000079308	Breast (ER+)	TNS1	ENST00000439083.5	2	217799588	218033982	Cells_Cultured_fibroblasts	6.22963	2.31e-16	3.74e-09	0.041958	rs6721996	1.12e-87	1	TRUE	0.99997	0.0789605
ENSG00000079308	Breast (ER+)	TNS1	ENST00000611415.4	2	217799588	218033982	Cells_Cultured_fibroblasts	7.606	2.31e-16	2.83e-13	0.028971	rs6721996	1.12e-87	7.69e-38	FALSE	0.99997	0.0789605
ENSG00000079308	Breast (ER+)	TNS1	ENST00000449814.1	2	217799588	218033982	Cells_Cultured_fibroblasts	-5.87072	2.31e-16	3.04e-08	0.038961	rs6721996	1.12e-87	1	TRUE	0.99997	0.0789605
ENSG00000163466	Breast (ER+)	ARPC2	ENST00000478612.5	2	218217141	218254356	Adipose_Visceral_Omentum	-5.93694	5.54e-06	2.9e-08	0.000999001	rs2568176	4.46e-19	0.952434	TRUE		0.215686
ENSG00000018280	Breast (ER+)	SLC11A1	ENST00000465984.5	2	218382029	218396894	Spleen	5.76436	1.23e-05	1.23e-07	0.030969	rs2568176	4.46e-19	0.898176	TRUE		0.00078799
ENSG00000144579	Breast (ER+)	CTDSP1	ENST00000494067.5	2	218397136	218405941	Whole_Blood	4.88958	0.000434373	4.04e-06	0.000999001	rs2568176	4.46e-19	6.71e-06	FALSE	0.92329	0.116149
ENSG00000144579	Breast (ER+)	CTDSP1	ENST00000491064.5	2	218397136	218405941	Cells_Cultured_fibroblasts	6.12059	1e-06	3.73e-09	0.00499501	rs2568176	4.46e-19	0.991787	TRUE	0.92329	0.116149
ENSG00000173744	Breast (ER+)	AGFG1	ENST00000409979.6	2	227472152	227561217	Ovary	3.50573	0.0240465	0.000910719	0.003996	rs1392841	1.31e-05	1	TRUE	1	0.248028
ENSG00000144535	Breast (ER+)	DIS3L2	ENST00000417808.1	2	231961245	232344350	Whole_Blood	-3.61869	0.0264968	0.000592202	0.00499501	rs2580817	0.000153268	0.179199	TRUE		0.0316385
ENSG00000135930	Breast (ER+)	EIF4E2	ENST00000454501.1	2	232550659	232583644	Vagina	-3.61801	0.0431897	0.00237504	0.002997	rs2580817	0.000153268	0.165939	TRUE	0.76486	0.0962226
ENSG00000163359	Breast (ER+)	COL6A3	ENST00000683348.1	2	237324003	237414328	Adipose_Visceral_Omentum	3.76977	0.0190932	0.00261439	0.000999001	rs2646260	0.000475391	0.134139	TRUE		0.0273373
ENSG00000115648	Breast (ER+)	MLPH	ENST00000477457.1	2	237485428	237555322	Cells_EBV-transformed_lymphocytes	3.44717	0.0445965	0.00226594	0.00899101	rs567962	0.000137105	0.000280046	FALSE		0.00361068
ENSG00000178752	Breast (ER+)	ERFE	ENST00000481917.5	2	238158970	238168900	Adipose_Visceral_Omentum	3.44924	0.0355158	0.00112433	0.00799201	rs567962	0.000137105	0.000216866	FALSE	0.028533	0.00286982
ENSG00000132323	Breast (ER+)	ILKAP	ENST00000450411.1	2	238170402	238203708	Ovary	3.70568	0.0184656	0.00210828	0.00499501	rs567962	0.000137105	0.0839999	TRUE	0.99986	0.0923078
ENSG00000150995	Breast (ER+)	ITPR1	ENST00000648431.1	3	4493345	4847506	Adipose_Subcutaneous	-3.89805	0.0166374	0.00145456	0.00699301	rs6762558	5.86e-16	0.00131851	FALSE		0.156088
ENSG00000150995	Breast (ER+)	ITPR1	ENST00000647673.1	3	4493345	4847506	Adipose_Visceral_Omentum	4.10537	0.017797	0.000686243	0.024975	rs6762558	5.86e-16	0.452064	TRUE		0.156088
ENSG00000134107	Breast (ER+)	BHLHE40	ENST00000467610.1	3	4979437	4985323	Adipose_Subcutaneous	4.32593	0.000994556	0	0.00499501	rs6762558	5.86e-16	1	TRUE	1	0.181759
ENSG00000088726	Breast (ER+)	TMEM40	ENST00000480698.1	3	12733528	12769457	Adipose_Visceral_Omentum	-3.46511	0.0420792	0.00159004	0.00899101	rs709163	0.000139235	1	TRUE	0.00040563	0.00187909
ENSG00000179796	Breast (ER+)	LRRC3B	ENST00000396641.6	3	26622772	26717537	Adipose_Visceral_Omentum	7.04853	5.98e-10	3.62e-12	0.000999001	rs552647	4.02e-51	4.24e-06	FALSE		0.0597428
ENSG00000179796	Breast (ER+)	LRRC3B	ENST00000417744.5	3	26622772	26717537	Adipose_Visceral_Omentum	-7.2532	5.98e-10	8.14e-13	0.032967	rs552647	4.02e-51	1	TRUE		0.0597428
ENSG00000033867	Breast (ER+)	SLC4A7	ENST00000454389.5	3	27372723	27484420	Adipose_Subcutaneous	5.74559	8.87e-22	2.75e-08	0.028971	rs7634878	1.46e-38	1	TRUE		0.0611295
ENSG00000033867	Breast (ER+)	SLC4A7	ENST00000425128.6	3	27372723	27484420	Cells_EBV-transformed_lymphocytes	-3.93181	0.00636146	0.00101172	0.000999001	rs13433970	9.56e-06	1	TRUE		0.0611295
ENSG00000033867	Breast (ER+)	SLC4A7	ENST00000475120.1	3	27372723	27484420	Uterus	-11.4212	4.64e-26	2.95e-29	0.001998	rs552647	4.02e-51	3.24e-09	FALSE		0.0611295
ENSG00000033867	Breast (ER+)	SLC4A7	ENST00000457377.5	3	27372723	27484420	Adipose_Subcutaneous	10.5794	8.87e-22	2.23e-25	0.003996	rs552647	4.02e-51	2.32e-12	FALSE		0.0611295
ENSG00000033867	Breast (ER+)	SLC4A7	ENST00000440156.5	3	27372723	27484420	Cells_EBV-transformed_lymphocytes	-4.13853	0.00636146	0.000419451	0.000999001	rs13433970	9.56e-06	0.874009	TRUE		0.0611295
ENSG00000033867	Breast (ER+)	SLC4A7	ENST00000454389.5	3	27372723	27484420	Adipose_Subcutaneous	5.74559	8.87e-22	2.75e-08	0.028971	rs7634878	1.46e-38	2.01e-30	FALSE		0.0611295
ENSG00000033867	Breast (ER+)	SLC4A7	ENST00000475120.1	3	27372723	27484420	Cells_EBV-transformed_lymphocytes	-3.82999	0.00636146	0.00140962	0.000999001	rs13433970	9.56e-06	0.125991	FALSE		0.0611295
ENSG00000033867	Breast (ER+)	SLC4A7	ENST00000428005.1	3	27372723	27484420	Adipose_Visceral_Omentum	-9.50535	1.05e-17	5.98e-21	0.00999001	rs552647	4.02e-51	3.23e-09	FALSE		0.0611295
ENSG00000033867	Breast (ER+)	SLC4A7	ENST00000428005.1	3	27372723	27484420	Uterus	-8.79902	4.64e-26	1.24e-17	0.026973	rs552647	4.02e-51	7.84e-23	FALSE		0.0611295
ENSG00000178567	Breast (ER+)	EPM2AIP1	ENST00000322716.8	3	36985043	36993131	Uterus	-3.35521	0.0178674	0.000793055	0.00999001	rs4678516	0.00112693	1	TRUE	0.56965	0.026527
ENSG00000178567	Breast (ER+)	EPM2AIP1	ENST00000624586.1	3	36985043	36993131	Uterus	-3.35521	0.0178674	0.000793055	0.00599401	rs4678516	0.00112693	1	TRUE	0.56965	0.026527
ENSG00000076242	Breast (ER+)	MLH1	ENST00000432299.6	3	36993226	37050896	Uterus	4.4792	0.00595358	0.000172321	0.000999001	rs1396028	0.00112175	1.04e-22	FALSE		0.0193608
ENSG00000121807	Breast (ER+)	CCR2	ENST00000465202.1	3	46353864	46360940	Vagina	3.8474	0.00741163	0.00011938	0.017982	rs6787229	7.28e-15	0.302087	TRUE	0.37349	0.00392487
ENSG00000160801	Breast (ER+)	PTH1R	ENST00000490109.1	3	46877721	46903799	Ovary	3.46042	0.0221089	0.00269664	0.000999001	rs4683295	0.00119126	0.623539	TRUE		0.0482132
ENSG00000160801	Breast (ER+)	PTH1R	ENST00000313049.9	3	46877721	46903799	Ovary	3.46042	0.0221089	0.00269664	0.000999001	rs4683295	0.00119126	0.623539	TRUE		0.0482132
ENSG00000088727	Breast (ER+)	KIF9	ENST00000487440.5	3	47227998	47283451	Spleen	-4.28798	0.00431942	0.000108185	0.002997	rs4683295	0.00119126	2.45e-27	FALSE		0.00186767
ENSG00000114650	Breast (ER+)	SCAP	ENST00000465628.1	3	47413681	47477126	Ovary	4.30929	0.00426622	0.000147399	0.021978	rs6787229	7.28e-15	1.76e-27	FALSE		0.0338224
ENSG00000114650	Breast (ER+)	SCAP	ENST00000441517.6	3	47413681	47477126	Ovary	3.77121	0.00426622	0.00146214	0.001998	rs6775343	4.24e-06	6.16e-28	FALSE		0.0338224
ENSG00000010256	Breast (ER+)	UQCRC1	ENST00000460105.1	3	48599002	48610976	Adipose_Subcutaneous	3.5222	0.0227007	0.00042798	0.00799201	rs35260967	3.23e-05	1.56e-27	FALSE		0.0138999
ENSG00000178537	Breast (ER+)	SLC25A20	ENST00000479050.1	3	48856926	48898904	Ovary	3.56155	0.0147529	0.000368675	0.038961	rs2777888	0.00776405	1.97e-26	FALSE		0.00366252
ENSG00000178467	Breast (ER+)	P4HTM	ENST00000485210.1	3	48989889	49007153	Uterus	3.56932	0.0483143	0.00286331	0.00899101	rs35260967	3.23e-05	1.27e-24	FALSE	0.0079791	0.0204539
ENSG00000145022	Breast (ER+)	TCTA	ENST00000487432.1	3	49412212	49416476	Uterus	3.62155	0.0172066	0.000878537	0.010989	rs35260967	3.23e-05	4.66e-19	FALSE	5.593e-05	0.00304263
ENSG00000145022	Breast (ER+)	TCTA	ENST00000487432.1	3	49412212	49416476	Whole_Blood	3.57768	0.0216525	0.000346662	0.017982	rs35260967	3.23e-05	2.77e-17	FALSE	5.593e-05	0.00304263
ENSG00000173402	Breast (ER+)	DAG1	ENST00000673708.1	3	49468713	49535618	Adipose_Visceral_Omentum	3.55339	0.0238133	0.00228181	0.015984	rs35260967	3.23e-05	2.73e-17	FALSE	1	0.109166
ENSG00000173402	Breast (ER+)	DAG1	ENST00000673708.1	3	49468713	49535618	Uterus	4.13578	0.00639592	0.000212253	0.000999001	rs9859153	0.000206829	1.03e-26	FALSE	1	0.109166
ENSG00000173402	Breast (ER+)	DAG1	ENST00000545947.5	3	49468713	49535618	Uterus	3.78287	0.00639592	0.000930165	0.000999001	rs35260967	3.23e-05	4.3e-17	FALSE	1	0.109166
ENSG00000173402	Breast (ER+)	DAG1	ENST00000515359.6	3	49468713	49535618	Adipose_Visceral_Omentum	3.70265	0.0238133	0.00128015	0.00499501	rs35260967	3.23e-05	3.56e-24	FALSE	1	0.109166
ENSG00000176095	Breast (ER+)	IP6K1	ENST00000460540.1	3	49724294	49786542	Cells_Cultured_fibroblasts	-4.38999	0.00257768	4.53e-05	0.000999001	rs35260967	3.23e-05	2.46e-20	FALSE	0.96551	0.107278
ENSG00000176095	Breast (ER+)	IP6K1	ENST00000468463.5	3	49724294	49786542	Cells_Cultured_fibroblasts	3.74363	0.00257768	0.000725527	0.038961	rs6775384	0.000115605	2.05e-14	FALSE	0.96551	0.107278
ENSG00000176095	Breast (ER+)	IP6K1	ENST00000395238.5	3	49724294	49786542	Uterus	4.05695	0.00643735	0.00014915	0.000999001	rs35260967	3.23e-05	1.09e-11	FALSE	0.96551	0.107278
ENSG00000176095	Breast (ER+)	IP6K1	ENST00000613416.4	3	49724294	49786542	Cells_Cultured_fibroblasts	3.4223	0.00257768	0.0018628	0.030969	rs2271961	0.000121983	8.45e-28	FALSE	0.96551	0.107278
ENSG00000187492	Breast (ER+)	CDHR4	ENST00000412678.7	3	49790732	49799873	Cells_Cultured_fibroblasts	-3.39025	0.0199081	0	0.002997	rs35260967	3.23e-05	7.27e-23	FALSE		0.00229255
ENSG00000182179	Breast (ER+)	UBA7	ENST00000488536.1	3	49805209	49813953	Adipose_Visceral_Omentum	3.57066	0.0115099	0	0.000999001	rs35260967	3.23e-05	5.28e-17	FALSE	3.9782e-22	0.00250297
ENSG00000003756	Breast (ER+)	RBM5	ENST00000433556.6	3	50088919	50119021	Cells_Cultured_fibroblasts	-3.65493	0.0407711	0.0025725	0.034965	rs35260967	3.23e-05	4.12e-21	FALSE		0.340065
ENSG00000003756	Breast (ER+)	RBM5	ENST00000492430.1	3	50088919	50119021	Adipose_Subcutaneous	4.22904	0.00720785	0.000187753	0.000999001	rs35260967	3.23e-05	1.05e-23	FALSE		0.340065
ENSG00000001617	Breast (ER+)	SEMA3F	ENST00000002829.8	3	50155045	50189075	Cells_EBV-transformed_lymphocytes	-3.88311	0.0100985	0.000309381	0.00499501	rs35260967	3.23e-05	7.72e-25	FALSE	0.99999	0.113767
ENSG00000114353	Breast (ER+)	GNAI2	ENST00000490122.5	3	50226292	50259362	Adipose_Subcutaneous	3.97928	0.00769016	0.000345618	0.000999001	rs35260967	3.23e-05	0.980852	TRUE		0.215223
ENSG00000114353	Breast (ER+)	GNAI2	ENST00000440628.5	3	50226292	50259362	Uterus	3.66813	0.0156832	0.00171035	0.000999001	rs35260967	3.23e-05	0.0190873	FALSE		0.215223
ENSG00000114353	Breast (ER+)	GNAI2	ENST00000451956.1	3	50226292	50259362	Cells_Cultured_fibroblasts	4.37455	0.00192603	2.43e-05	0.000999001	rs35260967	3.23e-05	3.59e-17	FALSE		0.215223
ENSG00000114353	Breast (ER+)	GNAI2	ENST00000440628.5	3	50226292	50259362	Spleen	3.8447	0.0272786	0.00108632	0.00499501	rs2271961	0.000121983	1.41e-14	FALSE		0.215223
ENSG00000114353	Breast (ER+)	GNAI2	ENST00000491100.5	3	50226292	50259362	Adipose_Subcutaneous	3.97928	0.00769016	0.000345618	0.001998	rs35260967	3.23e-05	0.980852	TRUE		0.215223
ENSG00000114353	Breast (ER+)	GNAI2	ENST00000422163.5	3	50226292	50259362	Uterus	3.66813	0.0156832	0.00171035	0.000999001	rs35260967	3.23e-05	0.0190873	FALSE		0.215223
ENSG00000114353	Breast (ER+)	GNAI2	ENST00000492383.1	3	50226292	50259362	Uterus	3.69807	0.0156832	0.0015207	0.000999001	rs35260967	3.23e-05	5.99e-07	FALSE		0.215223
ENSG00000114353	Breast (ER+)	GNAI2	ENST00000440628.5	3	50226292	50259362	Adipose_Visceral_Omentum	3.64879	0.0315988	0.00131738	0.00499501	rs35260967	3.23e-05	7.42e-15	FALSE		0.215223
ENSG00000114353	Breast (ER+)	GNAI2	ENST00000446079.5	3	50226292	50259362	Cells_Cultured_fibroblasts	3.75259	0.00192603	0.000350029	0.000999001	rs35260967	3.23e-05	1.06e-08	FALSE		0.215223
ENSG00000012171	Breast (ER+)	SEMA3B	ENST00000619119.4	3	50267558	50277546	Cells_EBV-transformed_lymphocytes	-4.17466	0.00747598	0.000298427	0.000999001	rs35260967	3.23e-05	1.03e-06	FALSE	1.0035e-09
ENSG00000012171	Breast (ER+)	SEMA3B	ENST00000419007.5	3	50267558	50277546	Ovary	3.78713	0.0225275	0.00137157	0.000999001	rs35260967	3.23e-05	1.72e-06	FALSE	1.0035e-09
ENSG00000012171	Breast (ER+)	SEMA3B	ENST00000621029.4	3	50267558	50277546	Cells_EBV-transformed_lymphocytes	-3.69993	0.00747598	0.00215658	0.000999001	rs35260967	3.23e-05	3.58e-05	FALSE	1.0035e-09
ENSG00000012171	Breast (ER+)	SEMA3B	ENST00000456210.5	3	50267558	50277546	Cells_Cultured_fibroblasts	-3.65808	0.0254186	0.000762329	0.022977	rs9818758	0.000114045	7.21e-12	FALSE	1.0035e-09
ENSG00000004838	Breast (ER+)	ZMYND10	ENST00000475688.1	3	50341110	50345732	Spleen	3.53705	0.0231182	0.00202308	0.045954	rs6775384	0.000115605	1.34e-28	FALSE		0.00655109
ENSG00000004838	Breast (ER+)	ZMYND10	ENST00000431869.1	3	50341110	50345732	Spleen	-3.54269	0.0231182	0.00198037	0.000999001	rs13100791	3.35e-05	6.2e-07	FALSE		0.00655109
ENSG00000004838	Breast (ER+)	ZMYND10	ENST00000360165.7	3	50341110	50345732	Ovary	3.70387	0.016406	0.000637005	0.000999001	rs13100791	3.35e-05	3.75e-05	FALSE		0.00655109
ENSG00000114388	Breast (ER+)	NPRL2	ENST00000451194.5	3	50347330	50350826	Spleen	3.90746	0.0186225	0.000839428	0.036963	rs13100791	3.35e-05	7.84e-19	FALSE		0.0283381
ENSG00000114388	Breast (ER+)	NPRL2	ENST00000667046.1	3	50347330	50350826	Uterus	3.89165	0.021199	0.00139392	0.042957	rs13100791	3.35e-05	1.63e-23	FALSE		0.0283381
ENSG00000114395	Breast (ER+)	CYB561D2	ENST00000418577.1	3	50350845	50358460	Cells_EBV-transformed_lymphocytes	-3.52456	0.0397988	0.00212095	0.027972	rs13100791	3.35e-05	2.54e-21	FALSE	5.7734e-05	0.00570585
ENSG00000007402	Breast (ER+)	CACNA2D2	ENST00000487413.1	3	50362613	50504244	Ovary	3.84611	0.0123558	0.000480028	0.000999001	rs13100791	3.35e-05	3.47e-09	FALSE	1	0.105406
ENSG00000007402	Breast (ER+)	CACNA2D2	ENST00000429770.5	3	50362613	50504244	Spleen	3.69529	0.0277466	0.00131783	0.018981	rs13100791	3.35e-05	7.15e-35	FALSE	1	0.105406
ENSG00000088543	Breast (ER+)	C3orf18	ENST00000484982.1	3	50558025	50571027	Uterus	3.58207	0.0125873	0.00170443	0.000999001	rs13100791	3.35e-05	4.11e-08	FALSE		0.00533929
ENSG00000088543	Breast (ER+)	C3orf18	ENST00000486175.5	3	50558025	50571027	Uterus	3.79188	0.0125873	0.000747544	0.041958	rs13100791	3.35e-05	9.23e-26	FALSE		0.00533929
ENSG00000114735	Breast (ER+)	HEMK1	ENST00000443894.1	3	50569152	50596168	Cells_EBV-transformed_lymphocytes	-4.03689	0.00902592	0.000324989	0.000999001	rs13100791	3.35e-05	4.3e-25	FALSE		0.00145068
ENSG00000114735	Breast (ER+)	HEMK1	ENST00000232854.9	3	50569152	50596168	Spleen	3.29129	0.00289699	0.000997291	0.017982	rs13100791	3.35e-05	2.27e-05	FALSE		0.00145068
ENSG00000114735	Breast (ER+)	HEMK1	ENST00000443894.1	3	50569152	50596168	Spleen	-4.1777	0.00289699	5.89e-05	0.00999001	rs13100791	3.35e-05	0.00061007	FALSE		0.00145068
ENSG00000114735	Breast (ER+)	HEMK1	ENST00000424388.1	3	50569152	50596168	Spleen	3.68426	0.00289699	0.000458734	0.020979	rs13100791	3.35e-05	3.28e-10	FALSE		0.00145068
ENSG00000114737	Breast (ER+)	CISH	ENST00000348721.4	3	50606489	50611774	Uterus	3.51644	0.0182845	0.000437377	0.000999001	rs6775384	0.000115605	2.29e-05	FALSE	0.025037	0.00569203
ENSG00000114738	Breast (ER+)	MAPKAPK3	ENST00000446044.5	3	50611520	50649291	Cells_Cultured_fibroblasts	-4.25364	0.00293111	4.21e-05	0.0499501	rs11718165	0.000465258	0.999389	TRUE	0.078569	0.00988595
ENSG00000041880	Breast (ER+)	PARP3	ENST00000486510.1	3	51942345	51948867	Whole_Blood	3.66143	0.0227556	0.000501627	0.00499501	rs1480359	0.00107026	1.28e-33	FALSE	7.8457e-13	0.00094002
ENSG00000248487	Breast (ER+)	ABHD14A	ENST00000491470.1	3	51971426	51981196	Adipose_Visceral_Omentum	-3.48177	0.0466116	0.00199242	0.00599401	rs1480359	0.00107026	1.27e-32	FALSE	0.068587	0.00109638
ENSG00000163634	Breast (ER+)	THOC7	ENST00000469153.5	3	63833870	63863868	Cells_Cultured_fibroblasts	-3.53815	6.09e-05	0.000805886	0.020979	rs3821902	2.47e-08	0.819468	TRUE		0.0211591
ENSG00000163635	Breast (ER+)	ATXN7	ENST00000484668.1	3	63863155	64003462	Adipose_Visceral_Omentum	-4.26434	0.00411382	0.000140348	0.024975	rs3774726	5.19e-06	0.146517	FALSE		0.106232
ENSG00000163635	Breast (ER+)	ATXN7	ENST00000674254.1	3	63863155	64003462	Cells_Cultured_fibroblasts	3.67366	0.0385107	0.0016737	0.031968	rs153712	0.000984666	0.00163602	FALSE		0.106232
ENSG00000163635	Breast (ER+)	ATXN7	ENST00000522345.2	3	63863155	64003462	Adipose_Visceral_Omentum	4.17854	0.00411382	0.000205371	0.012987	rs3821902	2.47e-08	0.00354066	FALSE		0.106232
ENSG00000163636	Breast (ER+)	PSMD6	ENST00000497315.5	3	64010550	64024010	Cells_Cultured_fibroblasts	-3.98873	0.000395191	0.000265717	0.000999001	rs3821902	2.47e-08	0.000560677	FALSE	0.99998	0.237407
ENSG00000163636	Breast (ER+)	PSMD6	ENST00000467853.5	3	64010550	64024010	Cells_Cultured_fibroblasts	-4.87155	0.000395191	4.43e-06	0.017982	rs3774708	9.48e-08	0.998451	TRUE	0.99998	0.237407
ENSG00000163636	Breast (ER+)	PSMD6	ENST00000463139.5	3	64010550	64024010	Whole_Blood	5.83485	5.29e-06	2.15e-08	0.033966	rs3774715	3.69e-07	0.999972	TRUE	0.99998	0.237407
ENSG00000163376	Breast (ER+)	KBTBD8	ENST00000417314.2	3	66998307	67011210	Cells_Cultured_fibroblasts	-5.2577	4.7e-05	2.92e-07	0.000999001	rs1352657	0.000443912	1	TRUE	0.10093	0.0264141
ENSG00000114861	Breast (ER+)	FOXP1	ENST00000498215.6	3	70954693	71583978	Adipose_Subcutaneous	-5.08269	0.00071739	9.3e-06	0.000999001	rs11706279	4.1e-08	1	TRUE		0.25187
ENSG00000144810	Breast (ER+)	COL8A1	ENST00000652472.1	3	99638475	99799226	Adipose_Visceral_Omentum	-4.9774	0.000354135	3.87e-06	0.000999001	rs9833888	4.67e-10	3.96e-23	FALSE	0.28551	0.0605774
ENSG00000168386	Breast (ER+)	FILIP1L	ENST00000383694.3	3	99828811	100114513	Uterus	5.64202	8.57e-06	6.72e-08	0.000999001	rs9833888	4.67e-10	1.45e-21	FALSE	0.99758	0.0122282
ENSG00000036054	Breast (ER+)	TBC1D23	ENST00000486274.5	3	100260992	100325251	Ovary	6.22313	6.03e-07	2.92e-09	0.00999001	rs9833888	4.67e-10	4.91e-28	FALSE	0.039869	0.0271898
ENSG00000206535	Breast (ER+)	LNP1	ENST00000489752.1	3	100401532	100456319	Whole_Blood	3.84273	0.00649942	0	0.045954	rs812657	5.19e-06	1.02e-27	FALSE		0.0024152
ENSG00000114354	Breast (ER+)	TFG	ENST00000615993.2	3	100709295	100748964	Adipose_Subcutaneous	4.99052	0.000845528	1.2e-05	0.034965	rs9833888	4.67e-10	9.97e-29	FALSE		0.0676279
ENSG00000114354	Breast (ER+)	TFG	ENST00000675246.1	3	100709295	100748964	Spleen	-5.61342	2.56e-05	3.17e-07	0.01998	rs9833888	4.67e-10	7.06e-21	FALSE		0.0676279
ENSG00000154175	Breast (ER+)	ABI3BP	ENST00000466947.5	3	100749156	100993515	Ovary	5.77003	2.43e-06	1.27e-07	0.001998	rs9833888	4.67e-10	0.5	TRUE		0.00519947
ENSG00000154175	Breast (ER+)	ABI3BP	ENST00000486770.7	3	100749156	100993515	Whole_Blood	4.71809	0.000229795	0	0.017982	rs9833888	4.67e-10	1.75e-27	FALSE		0.00519947
ENSG00000154175	Breast (ER+)	ABI3BP	ENST00000482765.5	3	100749156	100993515	Ovary	5.77003	2.43e-06	1.27e-07	0.000999001	rs9833888	4.67e-10	0.5	TRUE		0.00519947
ENSG00000154175	Breast (ER+)	ABI3BP	ENST00000284322.10	3	100749156	100993515	Ovary	-5.77003	2.43e-06	1.27e-07	0.000999001	rs9833888	4.67e-10	0.5	TRUE		0.00519947
ENSG00000154175	Breast (ER+)	ABI3BP	ENST00000487012.5	3	100749156	100993515	Ovary	5.77003	2.43e-06	1.27e-07	0.000999001	rs9833888	4.67e-10	0.5	TRUE		0.00519947
ENSG00000154175	Breast (ER+)	ABI3BP	ENST00000487249.1	3	100749156	100993515	Ovary	5.63065	2.43e-06	1.97e-07	0.003996	rs9833888	4.67e-10	1.4e-21	FALSE		0.00519947
ENSG00000154175	Breast (ER+)	ABI3BP	ENST00000471714.6	3	100749156	100993515	Ovary	5.77003	2.43e-06	1.27e-07	0.000999001	rs9833888	4.67e-10	0.5	TRUE		0.00519947
ENSG00000154175	Breast (ER+)	ABI3BP	ENST00000470336.5	3	100749156	100993515	Ovary	5.77003	2.43e-06	1.27e-07	0.001998	rs9833888	4.67e-10	0.5	TRUE		0.00519947
ENSG00000065534	Breast (ER+)	MYLK	ENST00000514623.1	3	123610049	123884332	Ovary	-3.86345	0.0205296	0.00100619	0.000999001	rs6794826	5.69e-05	1	TRUE		0.0205022
ENSG00000114547	Breast (ER+)	ROPN1B	ENST00000514116.6	3	125969160	125983454	Adipose_Visceral_Omentum	-4.06179	0.0041655	4.87e-05	0.001998	rs9825812	0.000476428	0.000164747	TRUE	0.3782	0.00181741
ENSG00000144908	Breast (ER+)	ALDH1L1	ENST00000472186.5	3	126103562	126197994	Adipose_Subcutaneous	4.2491	0.00786311	0.000193169	0.000999001	rs9825812	0.000476428	0.000809189	TRUE		0.00137293
ENSG00000129071	Breast (ER+)	MBD4	ENST00000429544.7	3	129430947	129440179	Whole_Blood	3.61124	0.0320529	0.000914192	0.00699301	rs693476	0.000341764	1	TRUE		0.0034246
ENSG00000114107	Breast (ER+)	CEP70	ENST00000459695.1	3	138494344	138594538	Uterus	-3.75525	0.0256777	0.00121216	0.017982	rs2347469	0.00357925	1	TRUE	0.28077	0.00076413
ENSG00000114120	Breast (ER+)	SLC25A36	ENST00000502756.1	3	140941830	140980995	Vagina	3.8313	1.91e-05	0.000764821	0.024975	rs9846396	7.07e-14	1.83e-40	FALSE		0.0383374
ENSG00000114120	Breast (ER+)	SLC25A36	ENST00000507429.5	3	140941830	140980995	Whole_Blood	-4.39774	0.000100172	2.19e-05	0.002997	rs9846396	7.07e-14	3.08e-81	FALSE		0.0383374
ENSG00000114120	Breast (ER+)	SLC25A36	ENST00000512506.5	3	140941830	140980995	Whole_Blood	-5.11988	0.000100172	6.11e-07	0.000999001	rs9846396	7.07e-14	8.82e-15	FALSE		0.0383374
ENSG00000114120	Breast (ER+)	SLC25A36	ENST00000502866.1	3	140941830	140980995	Vagina	5.46397	1.91e-05	3.26e-07	0.031968	rs7612543	3.82e-09	1	TRUE		0.0383374
ENSG00000114120	Breast (ER+)	SLC25A36	ENST00000446041.6	3	140941830	140980995	Vagina	5.46397	1.91e-05	3.26e-07	0.018981	rs7612543	3.82e-09	1	TRUE		0.0383374
ENSG00000155893	Breast (ER+)	PXYLP1	ENST00000637751.1	3	141228726	141367753	Uterus	-5.0462	0.000314591	4.96e-06	0.000999001	rs9846396	7.07e-14	1.1e-78	FALSE		0.00980852
ENSG00000177311	Breast (ER+)	ZBTB38	ENST00000507657.1	3	141324213	141449792	Adipose_Visceral_Omentum	7.42974	1.34e-10	8.7e-13	0.000999001	rs9846396	7.07e-14	4.67e-34	FALSE	1	0.133348
ENSG00000177311	Breast (ER+)	ZBTB38	ENST00000509842.5	3	141324213	141449792	Vagina	-6.16102	1.6e-06	7.23e-09	0.000999001	rs9846396	7.07e-14	5.26e-68	FALSE	1	0.133348
ENSG00000177311	Breast (ER+)	ZBTB38	ENST00000636289.1	3	141324213	141449792	Adipose_Subcutaneous	-4.74863	2.61e-10	1.23e-05	0.00899101	rs9846396	7.07e-14	1.67e-60	FALSE	1	0.133348
ENSG00000177311	Breast (ER+)	ZBTB38	ENST00000637706.1	3	141324213	141449792	Adipose_Subcutaneous	-7.29682	2.61e-10	2.06e-12	0.000999001	rs7632381	2.94e-13	1	TRUE	1	0.133348
ENSG00000177311	Breast (ER+)	ZBTB38	ENST00000637706.1	3	141324213	141449792	Adipose_Subcutaneous	-7.29682	2.61e-10	2.06e-12	0.000999001	rs7632381	2.94e-13	4.67e-34	FALSE	1	0.133348
ENSG00000177311	Breast (ER+)	ZBTB38	ENST00000510338.5	3	141324213	141449792	Adipose_Visceral_Omentum	6.96533	1.34e-10	1.97e-11	0.000999001	rs9846396	7.07e-14	4.67e-34	FALSE	1	0.133348
ENSG00000114124	Breast (ER+)	GRK7	ENST00000264952.2	3	141763408	141819352	Uterus	-4.19138	0.0022876	2.77e-05	0.037962	rs9846396	7.07e-14	1.68e-72	FALSE	7.6597e-05	0.00101838
ENSG00000069849	Breast (ER+)	ATP1B3	ENST00000475483.5	3	141876124	141926549	Ovary	-3.68826	0.0259009	0.00135478	0.00899101	rs724016	3.59e-13	5.12e-74	FALSE		0.0400098
ENSG00000069849	Breast (ER+)	ATP1B3	ENST00000475483.5	3	141876124	141926549	Ovary	-3.68826	0.0259009	0.00135478	0.00899101	rs724016	3.59e-13	1	TRUE		0.0400098
ENSG00000114126	Breast (ER+)	TFDP2	ENST00000479040.5	3	141944428	142149544	Vagina	-4.00845	0.0170941	0.000672292	0.031968	rs9846396	7.07e-14	2.56e-73	FALSE		0.126797
ENSG00000114126	Breast (ER+)	TFDP2	ENST00000499676.5	3	141944428	142149544	Cells_EBV-transformed_lymphocytes	-4.68678	1.75e-06	4.72e-05	0.018981	rs9846396	7.07e-14	1.65e-69	FALSE		0.126797
ENSG00000114126	Breast (ER+)	TFDP2	ENST00000495095.6	3	141944428	142149544	Adipose_Visceral_Omentum	4.66912	0.00184708	3.63e-05	0.00499501	rs2871887	7.91e-09	9.47e-66	FALSE		0.126797
ENSG00000114126	Breast (ER+)	TFDP2	ENST00000467072.5	3	141944428	142149544	Uterus	4.07094	0.0103605	0.000327773	0.030969	rs9846396	7.07e-14	1.04e-66	FALSE		0.126797
ENSG00000114126	Breast (ER+)	TFDP2	ENST00000495095.6	3	141944428	142149544	Adipose_Visceral_Omentum	4.66912	0.00184708	3.63e-05	0.00499501	rs2871887	7.91e-09	1	TRUE		0.126797
ENSG00000114126	Breast (ER+)	TFDP2	ENST00000489671.6	3	141944428	142149544	Spleen	6.07172	1.59e-06	1.27e-08	0.000999001	rs9846396	7.07e-14	6.46e-69	FALSE		0.126797
ENSG00000114126	Breast (ER+)	TFDP2	ENST00000478006.5	3	141944428	142149544	Cells_EBV-transformed_lymphocytes	3.99544	1.75e-06	0.0010332	0.03996	rs9846396	7.07e-14	5.26e-72	FALSE		0.126797
ENSG00000114126	Breast (ER+)	TFDP2	ENST00000492919.1	3	141944428	142149544	Adipose_Visceral_Omentum	4.16924	0.00184708	0.000366739	0.032967	rs9846396	7.07e-14	7.98e-73	FALSE		0.126797
ENSG00000114126	Breast (ER+)	TFDP2	ENST00000486111.5	3	141944428	142149544	Cells_Cultured_fibroblasts	5.37654	6.47e-05	6.07e-07	0.001998	rs9846396	7.07e-14	2.15e-72	FALSE		0.126797
ENSG00000114126	Breast (ER+)	TFDP2	ENST00000476617.5	3	141944428	142149544	Cells_EBV-transformed_lymphocytes	-6.09596	1.75e-06	2.07e-08	0.030969	rs9846396	7.07e-14	4.73e-60	FALSE		0.126797
ENSG00000114126	Breast (ER+)	TFDP2	ENST00000495095.6	3	141944428	142149544	Cells_EBV-transformed_lymphocytes	-6.0162	1.75e-06	3.39e-08	0.001998	rs9846396	7.07e-14	2.47e-66	FALSE		0.126797
ENSG00000175066	Breast (ER+)	GK5	ENST00000460630.1	3	142157527	142225592	Ovary	-4.66453	0.0012975	3.09e-05	0.012987	rs9846396	7.07e-14	3.45e-72	FALSE		0.0130187
ENSG00000175066	Breast (ER+)	GK5	ENST00000492097.5	3	142157527	142225592	Adipose_Subcutaneous	-5.77815	9.38e-06	3.78e-08	0.000999001	rs9846396	7.07e-14	1.26e-66	FALSE		0.0130187
ENSG00000114127	Breast (ER+)	XRN1	ENST00000498077.6	3	142306607	142448062	Ovary	3.70761	0.0225004	0.00104614	0.043956	rs9846396	7.07e-14	2.93e-73	FALSE		0.0835289
ENSG00000114127	Breast (ER+)	XRN1	ENST00000472697.5	3	142306607	142448062	Vagina	4.62229	0.0010467	1.9e-05	0.00699301	rs9846396	7.07e-14	1	TRUE		0.0835289
ENSG00000114127	Breast (ER+)	XRN1	ENST00000472697.5	3	142306607	142448062	Vagina	4.62229	0.0010467	1.9e-05	0.00699301	rs9846396	7.07e-14	4.17e-71	FALSE		0.0835289
ENSG00000175054	Breast (ER+)	ATR	ENST00000656582.1	3	142449007	142578733	Uterus	5.94462	1.84e-06	4.16e-08	0.000999001	rs1366042	5.65e-09	1	TRUE		0.0389051
ENSG00000175054	Breast (ER+)	ATR	ENST00000350721.9	3	142449007	142578733	Uterus	-4.74359	1.84e-06	2.73e-05	0.000999001	rs295301	2.1e-06	3.81e-66	FALSE		0.0389051
ENSG00000175054	Breast (ER+)	ATR	ENST00000515810.1	3	142449007	142578733	Uterus	4.57323	1.84e-06	5.28e-05	0.003996	rs1366042	5.65e-09	2.16e-72	FALSE		0.0389051
ENSG00000175054	Breast (ER+)	ATR	ENST00000654170.1	3	142449007	142578733	Uterus	4.74359	1.84e-06	2.73e-05	0.000999001	rs295301	2.1e-06	4.27e-71	FALSE		0.0389051
ENSG00000175054	Breast (ER+)	ATR	ENST00000657914.1	3	142449007	142578733	Uterus	5.94462	1.84e-06	4.16e-08	0.000999001	rs1366042	5.65e-09	1	TRUE		0.0389051
ENSG00000175054	Breast (ER+)	ATR	ENST00000656114.1	3	142449007	142578733	Uterus	-5.94462	1.84e-06	4.16e-08	0.000999001	rs1366042	5.65e-09	1	TRUE		0.0389051
ENSG00000114850	Breast (ER+)	SSR3	ENST00000265044.7	3	156539553	156555149	Whole_Blood	5.06689	9.47e-05	4.04e-07	0.000999001	rs1430410	8.41e-06	0.000291727	FALSE	0.072182	0.0414668
ENSG00000114850	Breast (ER+)	SSR3	ENST00000463503.5	3	156539553	156555149	Cells_EBV-transformed_lymphocytes	-4.43139	0.00212979	5.62e-05	0.000999001	rs168244	0.00135749	0.77096	TRUE	0.072182	0.0414668
ENSG00000114850	Breast (ER+)	SSR3	ENST00000265044.7	3	156539553	156555149	Cells_Cultured_fibroblasts	3.70963	0.0255118	0.000830237	0.003996	rs1430410	8.41e-06	0.0467253	FALSE	0.072182	0.0414668
ENSG00000168827	Breast (ER+)	GFM1	ENST00000264263.9	3	158644527	158695581	Uterus	-3.69757	0.0336242	0.00174138	0.001998	rs1630524	0.000660659	1	TRUE		0.0156923
ENSG00000114346	Breast (ER+)	ECT2	ENST00000417960.5	3	172750682	172821474	Adipose_Visceral_Omentum	-3.52702	0.0414321	0.00168109	0.00699301	rs9868605	4.53e-09	1	TRUE	0.053761	0.0128047
ENSG00000136518	Breast (ER+)	ACTL6A	ENST00000461125.1	3	179562886	179588407	Adipose_Visceral_Omentum	3.8849	0.0102991	0.000204741	0.000999001	rs1861804	0.00137428	1	TRUE		0.183249
ENSG00000122068	Breast (ER+)	FYTTD1	ENST00000415708.6	3	197737179	197787596	Spleen	3.58454	0.0367265	0.00168837	0.00499501	rs9877500	3.12e-05	1	TRUE		0.070653
ENSG00000133256	Breast (ER+)	PDE6B	ENST00000471824.6	4	625573	670782	Vagina	-3.83731	0.0180282	0.000621937	0.011988	rs3796621	0.000365103	0.333492	TRUE	0.043326	0.00126243
ENSG00000133256	Breast (ER+)	PDE6B	ENST00000496514.6	4	625573	670782	Adipose_Visceral_Omentum	-3.37927	0.042121	0.00145356	0.012987	rs3796621	0.000365103	0.100329	TRUE	0.043326	0.00126243
ENSG00000178950	Breast (ER+)	GAK	ENST00000513935.1	4	849276	932373	Adipose_Subcutaneous	-4.11268	0.0106785	0.000273759	0.00599401	rs13114773	0.000140975	0.670628	TRUE		0.036837
ENSG00000178950	Breast (ER+)	GAK	ENST00000314167.9	4	849276	932373	Cells_Cultured_fibroblasts	3.69565	0.0491548	0.00241256	0.010989	rs13114773	0.000140975	0.594364	TRUE		0.036837
ENSG00000178222	Breast (ER+)	RNF212	ENST00000382968.9	4	1056250	1113564	Uterus	-4.04724	0.0131695	0.000466423	0.014985	rs495367	2.03e-05	0.0402774	FALSE		0.00189489
ENSG00000159692	Breast (ER+)	CTBP1	ENST00000382950.8	4	1211445	1250333	Adipose_Visceral_Omentum	-3.66624	0.0422589	0.0022153	0.016983	rs495367	2.03e-05	0.118727	TRUE		0.186035
ENSG00000068078	Breast (ER+)	FGFR3	ENST00000412135.7	4	1793293	1808872	Whole_Blood	-3.41014	0.0336696	0.000649295	0.010989	rs495367	2.03e-05	1	TRUE		0.0296288
ENSG00000007062	Breast (ER+)	PROM1	ENST00000505450.5	4	15963076	16084378	Ovary	-3.53654	0.0362234	0.00202704	0.000999001	rs4698432	0.00227361	1	TRUE		0.00103518
ENSG00000109787	Breast (ER+)	KLF3	ENST00000261438.10	4	38664197	38701517	Adipose_Visceral_Omentum	-4.22973	0.00135334	2.34e-05	0.000999001	rs721653	2.34e-05	1	TRUE	0.98939	0.133409
ENSG00000109787	Breast (ER+)	KLF3	ENST00000514033.1	4	38664197	38701517	Adipose_Visceral_Omentum	-4.22973	0.00135334	2.34e-05	0.000999001	rs721653	2.34e-05	1	TRUE	0.98939	0.133409
ENSG00000174125	Breast (ER+)	TLR1	ENST00000515861.5	4	38790677	38856817	Ovary	-5.10751	6.99e-05	9.79e-07	0.00599401	rs17616434	4.26e-10	0.99103	TRUE	0.34972	0.00058443
ENSG00000197712	Breast (ER+)	FAM114A1	ENST00000513966.1	4	38867677	38945739	Cells_Cultured_fibroblasts	-6.01746	1.41e-06	5.32e-09	0.023976	rs17616434	4.26e-10	0.00896967	FALSE	2.9175e-07	0.00193909
ENSG00000157796	Breast (ER+)	WDR19	ENST00000503697.5	4	39182504	39285810	Adipose_Visceral_Omentum	4.10809	0.0115444	0.000319151	0.032967	rs10030125	1.68e-05	3.61e-41	FALSE		0.00943453
ENSG00000157796	Breast (ER+)	WDR19	ENST00000515631.1	4	39182504	39285810	Cells_Cultured_fibroblasts	3.96952	0.0218894	0.000720167	0.023976	rs17616434	4.26e-10	1.19e-40	FALSE		0.00943453
ENSG00000035928	Breast (ER+)	RFC1	ENST00000504849.5	4	39287456	39366375	Adipose_Visceral_Omentum	3.50401	0.048718	0.00229154	0.016983	rs17616434	4.26e-10	9.81e-17	FALSE		0.0752378
ENSG00000109814	Breast (ER+)	UGDH	ENST00000507089.5	4	39498755	39528311	Spleen	-3.43868	0.0228192	0.00233825	0.000999001	rs7657170	2.79e-05	7.64e-12	FALSE		0.0249445
ENSG00000109814	Breast (ER+)	UGDH	ENST00000515398.1	4	39498755	39528311	Spleen	-3.43868	0.0228192	0.00233825	0.000999001	rs7657170	2.79e-05	7.64e-12	FALSE		0.0249445
ENSG00000109814	Breast (ER+)	UGDH	ENST00000316423.11	4	39498755	39528311	Spleen	-3.43868	0.0228192	0.00233825	0.000999001	rs7657170	2.79e-05	7.64e-12	FALSE		0.0249445
ENSG00000163683	Breast (ER+)	SMIM14	ENST00000505729.1	4	39546336	39638902	Adipose_Visceral_Omentum	-4.00488	0.0113573	0.000310248	0.00899101	rs17616434	4.26e-10	1.65e-09	FALSE		0.0442513
ENSG00000109180	Breast (ER+)	OCIAD1	ENST00000264312.12	4	48805212	48861817	Cells_Cultured_fibroblasts	-4.58368	0.00229542	4.11e-05	0.003996	rs4695371	9.36e-05	0.226533	TRUE		0.0171858
ENSG00000109180	Breast (ER+)	OCIAD1	ENST00000512981.5	4	48805212	48861817	Whole_Blood	3.67865	0.0433967	0.00187576	0.002997	rs4695371	9.36e-05	0.416114	TRUE		0.0171858
ENSG00000109180	Breast (ER+)	OCIAD1	ENST00000425583.6	4	48805212	48861817	Uterus	-5.21863	0.000215186	3.24e-06	0.000999001	rs4695371	9.36e-05	0.000638728	FALSE		0.0171858
ENSG00000109180	Breast (ER+)	OCIAD1	ENST00000444354.6	4	48805212	48861817	Uterus	-4.07904	0.000215186	0.000813992	0.016983	rs4695371	9.36e-05	0.000668869	FALSE		0.0171858
ENSG00000109180	Breast (ER+)	OCIAD1	ENST00000509246.5	4	48805212	48861817	Adipose_Visceral_Omentum	4.08041	0.0126461	0.000359645	0.020979	rs4695371	9.36e-05	0.189791	TRUE		0.0171858
ENSG00000109182	Breast (ER+)	CWH43	ENST00000514053.6	4	48986275	49062081	Adipose_Visceral_Omentum	-4.90038	9.7e-05	0	0.003996	rs4695371	9.36e-05	0.418387	TRUE		0.00251018
ENSG00000184178	Breast (ER+)	SCFD2	ENST00000611795.1	4	52872982	53366066	Uterus	-3.84589	0.0100715	0.000240233	0.00499501	rs11947923	3e-06	1	TRUE	0.063934	0.00372791
ENSG00000152795	Breast (ER+)	HNRNPDL	ENST00000349655.8	4	82422565	82430462	Adipose_Visceral_Omentum	-3.90828	0.0175003	0.000557725	0.00799201	rs4235062	1.07e-06	0.293839	TRUE		0.063685
ENSG00000152795	Breast (ER+)	HNRNPDL	ENST00000349655.8	4	82422565	82430462	Uterus	-3.63253	0.0366966	0.0019646	0.00799201	rs4235062	1.07e-06	0.364916	TRUE		0.063685
ENSG00000249242	Breast (ER+)	TMEM150C	ENST00000515780.6	4	82483170	82562357	Adipose_Subcutaneous	-3.39026	0.0200326	0	0.023976	rs6820949	0.0041482	0.0601388	FALSE	0.91995	0.0155115
ENSG00000173083	Breast (ER+)	HPSE	ENST00000311412.10	4	83292461	83335153	Uterus	3.86412	0.0177304	0.000668945	0.000999001	rs28488925	3.77e-07	4.28e-07	FALSE		0.00076795
ENSG00000173083	Breast (ER+)	HPSE	ENST00000512196.5	4	83292461	83335153	Vagina	-5.93054	3.89e-06	2.11e-08	0.000999001	rs28488925	3.77e-07	0.000152527	FALSE		0.00076795
ENSG00000163312	Breast (ER+)	HELQ	ENST00000515482.1	4	83407343	83455855	Cells_Cultured_fibroblasts	5.14349	8.26e-05	1.35e-06	0.03996	rs11099601	4.01e-07	1	TRUE		0.00492281
ENSG00000163312	Breast (ER+)	HELQ	ENST00000515482.1	4	83407343	83455855	Whole_Blood	-3.95728	0.0122661	0.00022742	0.000999001	rs6535481	2.25e-06	8.89e-06	FALSE		0.00492281
ENSG00000163312	Breast (ER+)	HELQ	ENST00000508591.5	4	83407343	83455855	Cells_Cultured_fibroblasts	5.00294	8.26e-05	2.82e-06	0.026973	rs6535473	4.33e-07	1	TRUE		0.00492281
ENSG00000163319	Breast (ER+)	MRPS18C	ENST00000505719.1	4	83455932	83469735	Cells_Cultured_fibroblasts	-3.81376	0.0162462	0.00054748	0.035964	rs28488925	3.77e-07	2.74e-19	FALSE	0.00029915	0.00321863
ENSG00000163319	Breast (ER+)	MRPS18C	ENST00000507019.5	4	83455932	83469735	Whole_Blood	4.7792	5.64e-05	5.28e-06	0.003996	rs28488925	3.77e-07	8e-06	FALSE	0.00029915	0.00321863
ENSG00000163319	Breast (ER+)	MRPS18C	ENST00000509970.5	4	83455932	83469735	Whole_Blood	-5.32116	5.64e-05	3.09e-07	0.000999001	rs28488925	3.77e-07	0.165405	FALSE	0.00029915	0.00321863
ENSG00000163322	Breast (ER+)	ABRAXAS1	ENST00000475656.6	4	83459517	83523348	Whole_Blood	3.63591	0.00111915	0.000831013	0.02997	rs4235062	1.07e-06	4.37e-25	FALSE		0.00146609
ENSG00000163322	Breast (ER+)	ABRAXAS1	ENST00000475656.6	4	83459517	83523348	Adipose_Visceral_Omentum	4.35552	0.00314316	5.31e-05	0.00499501	rs28488925	3.77e-07	1.84e-21	FALSE		0.00146609
ENSG00000163322	Breast (ER+)	ABRAXAS1	ENST00000503217.2	4	83459517	83523348	Adipose_Subcutaneous	-3.68195	0.0238386	0.000925815	0.017982	rs28488925	3.77e-07	1.16e-32	FALSE		0.00146609
ENSG00000163322	Breast (ER+)	ABRAXAS1	ENST00000611288.4	4	83459517	83523348	Cells_Cultured_fibroblasts	-4.25679	0.00373336	6.22e-05	0.00499501	rs28488925	3.77e-07	7.09e-20	FALSE		0.00146609
ENSG00000198189	Breast (ER+)	HSD17B11	ENST00000512344.5	4	87336515	87391188	Cells_Cultured_fibroblasts	-3.88222	0.0156495	0.000414027	0.011988	rs10022462	8.73e-08	1	TRUE	0.020978	0.00572769
ENSG00000145331	Breast (ER+)	TRMT10A	ENST00000455368.6	4	99546709	99564039	Ovary	3.60819	0.0299802	0.00154172	0.010989	rs1392874	0.0279826	1	TRUE	1.5022e-10	0.00222024
ENSG00000168769	Breast (ER+)	TET2	ENST00000504042.5	4	105145875	105279816	Whole_Blood	3.65564	0.022145	0.000513084	0.00599401	rs12647922	9.72e-11	1	TRUE		0.00971794
ENSG00000138780	Breast (ER+)	GSTCD	ENST00000515279.6	4	105708778	105847725	Vagina	4.45333	0.00114195	1.69e-05	0.000999001	rs974801	8.45e-06	1	TRUE	0.045136	0.00502535
ENSG00000164112	Breast (ER+)	SMIM43	ENST00000643802.2	4	121758881	121765427	Whole_Blood	3.55436	0.0142789	0	0.01998	rs4833769	0.000105155	0.00404463	TRUE		0.00378429
ENSG00000138686	Breast (ER+)	BBS7	ENST00000502444.1	4	121824329	121870487	Adipose_Visceral_Omentum	-3.95148	0.010289	0.00023301	0.012987	rs4833235	0.000233234	0.0121584	TRUE	0.068776	0.00678653
ENSG00000164040	Breast (ER+)	PGRMC2	ENST00000520121.6	4	128269237	128288829	Whole_Blood	-3.66396	0.0272602	0.000745026	0.012987	rs11732172	0.0142856	1	TRUE		0.0686533
ENSG00000164118	Breast (ER+)	CEP44	ENST00000426172.3	4	174283730	174333380	Whole_Blood	-4.62162	0.00111712	1.14e-05	0.032967	rs1104945	2e-29	1	TRUE		0.00271226
ENSG00000151718	Breast (ER+)	WWC2	ENST00000438543.5	4	183099257	183320777	Cells_Cultured_fibroblasts	3.85728	0.0197344	0.00057329	0.000999001	rs7680050	0.0012255	1	TRUE		0.015329
ENSG00000154556	Breast (ER+)	SORBS2	ENST00000490779.5	4	185585444	185956652	Uterus	4.1684	0.0179294	0.000889575	0.038961	rs7675885	1.2e-05	1	TRUE	0.6426	0.0383105
ENSG00000073578	Breast (ER+)	SDHA	ENST00000503674.5	5	218303	257082	Cells_EBV-transformed_lymphocytes	3.7194	0.01667	0.0029954	0.014985	rs7736	2.25e-05	0.69187	TRUE		0.0471655
ENSG00000073578	Breast (ER+)	SDHA	ENST00000510361.5	5	218303	257082	Cells_EBV-transformed_lymphocytes	3.824	0.01667	0.0019696	0.002997	rs6555058	0.00239711	0.00299953	FALSE		0.0471655
ENSG00000073578	Breast (ER+)	SDHA	ENST00000502379.5	5	218303	257082	Vagina	-3.70373	0.0462905	0.00297431	0.012987	rs7736	2.25e-05	0.13451	FALSE		0.0471655
ENSG00000180104	Breast (ER+)	EXOC3	ENST00000509294.1	5	443175	471937	Vagina	-3.90683	0.0167075	0.000654605	0.00899101	rs768479	0.000127536	0.00304843	FALSE		0.0529532
ENSG00000180104	Breast (ER+)	EXOC3	ENST00000510028.1	5	443175	471937	Ovary	-4.86613	0.000478229	9.1e-06	0.000999001	rs2736108	1.75e-06	0.936957	TRUE		0.0529532
ENSG00000188818	Breast (ER+)	ZDHHC11	ENST00000511193.1	5	795605	858973	Adipose_Subcutaneous	3.59049	0.0349891	0.00198033	0.021978	rs2736108	1.75e-06	0.00922537	FALSE		0.00070465
ENSG00000153395	Breast (ER+)	LPCAT1	ENST00000503252.1	5	1456480	1523962	Adipose_Visceral_Omentum	-3.77298	0.00433131	0.000173327	0.000999001	rs2937639	7.48e-05	0.000518646	FALSE		0.0263527
ENSG00000153395	Breast (ER+)	LPCAT1	ENST00000507282.1	5	1456480	1523962	Adipose_Subcutaneous	4.63044	0.00074743	7.3e-06	0.035964	rs2617605	2.14e-05	0.00593751	TRUE		0.0263527
ENSG00000037474	Breast (ER+)	NSUN2	ENST00000507888.1	5	6599239	6633291	Cells_EBV-transformed_lymphocytes	-3.96326	0.012022	0.000591461	0.001998	rs3756426	9.69e-06	1	TRUE		0.025364
ENSG00000150712	Breast (ER+)	MTMR12	ENST00000382142.8	5	32226994	32312987	Adipose_Visceral_Omentum	-3.4307	0.0287586	0.000602034	0.00499501	rs2012709	1.73e-07	1.77e-79	FALSE		0.0650889
ENSG00000056097	Breast (ER+)	ZFR	ENST00000514356.5	5	32354350	32444740	Cells_Cultured_fibroblasts	5.28814	2.04e-05	2.47e-07	0.000999001	rs2012709	1.73e-07	1	TRUE		0.273375
ENSG00000056097	Breast (ER+)	ZFR	ENST00000265069.13	5	32354350	32444740	Cells_Cultured_fibroblasts	5.21521	2.04e-05	3.06e-07	0.000999001	rs2012709	1.73e-07	1	TRUE		0.273375
ENSG00000056097	Breast (ER+)	ZFR	ENST00000505366.1	5	32354350	32444740	Cells_Cultured_fibroblasts	5.24903	2.04e-05	3.06e-07	0.000999001	rs2012709	1.73e-07	1	TRUE		0.273375
ENSG00000113460	Breast (ER+)	BRIX1	ENST00000506023.1	5	34915677	34925996	Cells_Cultured_fibroblasts	-3.53413	0.0222635	0.00040912	0.000999001	rs11748781	9e-06	6.78e-13	FALSE	0.79821	0.0267157
ENSG00000113460	Breast (ER+)	BRIX1	ENST00000510960.5	5	34915677	34925996	Uterus	3.78817	0.0120069	0.000303526	0.014985	rs7442968	0.000123034	1	TRUE	0.79821	0.0267157
ENSG00000113494	Breast (ER+)	PRLR	ENST00000618457.5	5	35048756	35230487	Uterus	-4.0342	0.00956118	0.000273939	0.003996	rs11748781	9e-06	4.06e-11	FALSE		0.052672
ENSG00000152582	Breast (ER+)	SPEF2	ENST00000635995.1	5	35617844	35814611	Ovary	-4.03886	0.00181034	0.000698256	0.000999001	rs11748763	0.00012989	9.89e-06	FALSE		0.00121992
ENSG00000152582	Breast (ER+)	SPEF2	ENST00000510777.5	5	35617844	35814611	Adipose_Subcutaneous	4.6615	0.00159367	2.51e-05	0.000999001	rs11748781	9e-06	0.99999	TRUE		0.00121992
ENSG00000152582	Breast (ER+)	SPEF2	ENST00000637061.1	5	35617844	35814611	Ovary	-4.47935	0.00181034	0.000104817	0.041958	rs11748781	9e-06	1	TRUE		0.00121992
ENSG00000082068	Breast (ER+)	WDR70	ENST00000504564.1	5	37379285	37753435	Uterus	-3.64198	0.029478	0.00135275	0.001998	rs11748742	0.000813047	1	TRUE	1.3276e-06	0.033979
ENSG00000153071	Breast (ER+)	DAB2	ENST00000507539.5	5	39371675	39462300	Uterus	-3.74081	0.0265592	0.00146742	0.00499501	rs719079	5.43e-05	1	TRUE		0.0775348
ENSG00000112964	Breast (ER+)	GHR	ENST00000230882.9	5	42423439	42721878	Vagina	3.48188	0.0461354	0.0024895	0.037962	rs514567	4.66e-07	0.227188	TRUE		0.0125942
ENSG00000250722	Breast (ER+)	SELENOP	ENST00000507920.5	5	42799880	42887392	Whole_Blood	-3.77107	0.0237069	0.000650189	0.003996	rs514567	4.66e-07	0.000483043	FALSE	0.35531	0.00127253
ENSG00000112972	Breast (ER+)	HMGCS1	ENST00000507293.1	5	43287470	43313512	Ovary	-3.50771	0.0329669	0.00180795	0.000999001	rs17309862	2.1e-09	7.02e-43	FALSE	1	0.238424
ENSG00000112972	Breast (ER+)	HMGCS1	ENST00000508319.1	5	43287470	43313512	Whole_Blood	4.46097	0.000638187	0	0.010989	rs17309862	2.1e-09	2.85e-41	FALSE	1	0.238424
ENSG00000112972	Breast (ER+)	HMGCS1	ENST00000508319.1	5	43287470	43313512	Whole_Blood	4.46097	0.000638187	0	0.010989	rs17309862	2.1e-09	1	TRUE	1	0.238424
ENSG00000112972	Breast (ER+)	HMGCS1	ENST00000507004.1	5	43287470	43313512	Uterus	3.51115	0.0368235	0.00223089	0.000999001	rs17309862	2.1e-09	7.1e-43	FALSE	1	0.238424
ENSG00000151882	Breast (ER+)	CCL28	ENST00000489442.5	5	43376645	43412391	Cells_Cultured_fibroblasts	-4.07559	0.00407028	4.59e-05	0.00499501	rs11741260	3.58e-14	1	TRUE		0.00383269
ENSG00000151882	Breast (ER+)	CCL28	ENST00000489442.5	5	43376645	43412391	Cells_Cultured_fibroblasts	-4.07559	0.00407028	4.59e-05	0.00499501	rs11741260	3.58e-14	5.73e-42	FALSE		0.00383269
ENSG00000172239	Breast (ER+)	PAIP1	ENST00000508537.1	5	43526267	43557758	Ovary	-4.39894	0.00280128	7.61e-05	0.020979	rs6866555	1.76e-08	1	TRUE		0.127388
ENSG00000172239	Breast (ER+)	PAIP1	ENST00000508537.1	5	43526267	43557758	Ovary	-4.39894	0.00280128	7.61e-05	0.020979	rs6866555	1.76e-08	2.18e-41	FALSE		0.127388
ENSG00000112992	Breast (ER+)	NNT	ENST00000657973.1	5	43602692	43707405	Uterus	-5.70201	1.16e-05	1.42e-07	0.000999001	rs7704166	2.13e-06	1.34e-38	FALSE		0.0588933
ENSG00000112992	Breast (ER+)	NNT	ENST00000669601.1	5	43602692	43707405	Adipose_Visceral_Omentum	-3.86412	0.0048974	0.00125855	0.001998	rs12109075	0.00026224	2.53e-42	FALSE		0.0588933
ENSG00000112992	Breast (ER+)	NNT	ENST00000654931.1	5	43602692	43707405	Uterus	-5.0759	1.16e-05	4.24e-06	0.032967	rs6451770	2.04e-56	4.99e-40	FALSE		0.0588933
ENSG00000112992	Breast (ER+)	NNT	ENST00000656666.1	5	43602692	43707405	Spleen	6.60447	5.95e-08	4.79e-10	0.045954	rs6451770	2.04e-56	3.02e-36	FALSE		0.0588933
ENSG00000112992	Breast (ER+)	NNT	ENST00000654405.1	5	43602692	43707405	Spleen	6.50783	5.95e-08	9.15e-10	0.043956	rs6451770	2.04e-56	1.63e-36	FALSE		0.0588933
ENSG00000112992	Breast (ER+)	NNT	ENST00000656666.1	5	43602692	43707405	Spleen	6.60447	5.95e-08	4.79e-10	0.045954	rs6451770	2.04e-56	1	TRUE		0.0588933
ENSG00000070193	Breast (ER+)	FGF10	ENST00000513107.1	5	44300247	44389706	Adipose_Visceral_Omentum	14.2306	2.6e-42	5.92e-46	0.023976	rs6451770	2.04e-56	0.0138419	FALSE	0.99903	0.0768105
ENSG00000112996	Breast (ER+)	MRPS30	ENST00000230914.4	5	44808947	44820428	Cells_EBV-transformed_lymphocytes	14.1967	2.38e-42	2.88e-45	0.000999001	rs6451770	2.04e-56	0.00865622	FALSE	5.4883e-14	0.00263346
ENSG00000112996	Breast (ER+)	MRPS30	ENST00000508129.1	5	44808947	44820428	Adipose_Visceral_Omentum	14.2583	4.97e-44	3.98e-46	0.000999001	rs9790879	5.12e-45	0.0203463	FALSE	5.4883e-14	0.00263346
ENSG00000112996	Breast (ER+)	MRPS30	ENST00000507110.6	5	44808947	44820428	Cells_EBV-transformed_lymphocytes	14.1967	2.38e-42	2.88e-45	0.000999001	rs6451770	2.04e-56	0.00865622	FALSE	5.4883e-14	0.00263346
ENSG00000112996	Breast (ER+)	MRPS30	ENST00000515647.1	5	44808947	44820428	Cells_EBV-transformed_lymphocytes	14.1967	2.38e-42	2.88e-45	0.000999001	rs6451770	2.04e-56	0.00865622	FALSE	5.4883e-14	0.00263346
ENSG00000112996	Breast (ER+)	MRPS30	ENST00000507110.6	5	44808947	44820428	Adipose_Visceral_Omentum	14.5312	4.97e-44	7.69e-48	0.000999001	rs9790879	5.12e-45	0.939843	TRUE	5.4883e-14	0.00263346
ENSG00000170571	Breast (ER+)	EMB	ENST00000508934.5	5	50396192	50443248	Ovary	5.89879	6.24e-07	0	0.013986	rs32483	2.31e-09	4.08e-38	FALSE	0.085176	0.0166848
ENSG00000170571	Breast (ER+)	EMB	ENST00000508934.5	5	50396192	50443248	Ovary	5.89879	6.24e-07	0	0.013986	rs32483	2.31e-09	1	TRUE	0.085176	0.0166848
ENSG00000155545	Breast (ER+)	MIER3	ENST00000409421.5	5	56919602	56971675	Cells_Cultured_fibroblasts	-9.42216	2.96e-17	2.21e-20	0.034965	rs16886181	1.68e-96	0.248625	TRUE		0.217395
ENSG00000062194	Breast (ER+)	GPBP1	ENST00000264779.6	5	57173948	57264679	Spleen	-11.2358	2.85e-25	1.9e-28	0.012987	rs16886181	1.68e-96	0.000219988	FALSE	1	0.109716
ENSG00000112851	Breast (ER+)	ERBIN	ENST00000507128.1	5	65883128	66082546	Whole_Blood	-3.40801	0.0336696	0.00065439	0.00699301	rs266580	0.000692819	1	TRUE	0.98682	0.115686
ENSG00000145675	Breast (ER+)	PIK3R1	ENST00000517412.1	5	68215740	68301821	Whole_Blood	-3.53882	0.00948536	0.00200958	0.021978	rs9688196	3.03e-05	1	TRUE		0.125951
ENSG00000131711	Breast (ER+)	MAP1B	ENST00000512974.5	5	72107234	72209565	Uterus	-3.60894	0.00292208	0.000614902	0.000999001	rs3010277	0.000124569	0.00107335	TRUE		0.22709
ENSG00000131711	Breast (ER+)	MAP1B	ENST00000504492.1	5	72107234	72209565	Uterus	-4.2025	0.00292208	5.28e-05	0.002997	rs3010277	0.000124569	0.00562594	TRUE		0.22709
ENSG00000113048	Breast (ER+)	MRPS27	ENST00000522095.1	5	72214953	72321717	Cells_Cultured_fibroblasts	-4.58124	0.00197857	3.24e-05	0.002997	rs3010277	0.000124569	0.00318886	TRUE	0.030065	0.00855108
ENSG00000145741	Breast (ER+)	BTF3	ENST00000676862.1	5	73498408	73505667	Uterus	-3.64071	0.0406429	0.00244696	0.027972	rs157557	1.29e-07	0.0346193	FALSE		0.093454
ENSG00000145741	Breast (ER+)	BTF3	ENST00000678135.1	5	73498408	73505667	Cells_Cultured_fibroblasts	3.3902	0.0407711	0.00139683	0.041958	rs157557	1.29e-07	0.00949096	FALSE		0.093454
ENSG00000145741	Breast (ER+)	BTF3	ENST00000676862.1	5	73498408	73505667	Vagina	4.35115	0.00462447	0.000121882	0.00499501	rs157557	1.29e-07	0.997409	TRUE		0.093454
ENSG00000164338	Breast (ER+)	UTP15	ENST00000510478.1	5	73565443	73583380	Cells_Cultured_fibroblasts	-3.61603	0.0328449	0.00119663	0.013986	rs157557	1.29e-07	0.998612	TRUE	1	0.0919981
ENSG00000198780	Breast (ER+)	FAM169A	ENST00000510609.5	5	74777574	74866966	Adipose_Subcutaneous	-3.77517	0.0108042	0.000159897	0.00599401	rs157557	1.29e-07	0.000983632	TRUE		0.0973048
ENSG00000145703	Breast (ER+)	IQGAP2	ENST00000504477.5	5	76403285	76708132	Cells_Cultured_fibroblasts	4.65646	0.000601416	6.43e-06	0.000999001	rs1021782	0.000730021	0.00018559	TRUE		0.00250919
ENSG00000145703	Breast (ER+)	IQGAP2	ENST00000504558.1	5	76403285	76708132	Uterus	-3.84254	0.0206313	0.000852365	0.001998	rs1021782	0.000730021	0.000250213	TRUE		0.00250919
ENSG00000131730	Breast (ER+)	CKMT2	ENST00000514086.5	5	81233320	81266398	Vagina	5.10222	0.000213779	3.02e-06	0.00699301	rs1019806	3.26e-12	1.57e-27	FALSE	0.11019	0.00333281
ENSG00000131730	Breast (ER+)	CKMT2	ENST00000515238.5	5	81233320	81266398	Cells_Cultured_fibroblasts	4.69064	0.00097143	1.36e-05	0.00599401	rs1019806	3.26e-12	7.5e-25	FALSE	0.11019	0.00333281
ENSG00000131732	Breast (ER+)	ZCCHC9	ENST00000407610.8	5	81301587	81313297	Vagina	5.57893	9.82e-06	1.45e-07	0.023976	rs1019806	3.26e-12	1	TRUE	0.01253	0.0128884
ENSG00000131732	Breast (ER+)	ZCCHC9	ENST00000380199.9	5	81301587	81313297	Vagina	5.57893	9.82e-06	1.45e-07	0.017982	rs1019806	3.26e-12	1	TRUE	0.01253	0.0128884
ENSG00000145687	Breast (ER+)	SSBP2	ENST00000615665.4	5	81412804	81751797	Uterus	4.58748	0.00206338	6.73e-05	0.015984	rs1019806	3.26e-12	1.94e-73	FALSE	0.97114	0.143446
ENSG00000145687	Breast (ER+)	SSBP2	ENST00000504136.1	5	81412804	81751797	Ovary	3.85811	0.0273531	0.00148546	0.031968	rs1019806	3.26e-12	1.38e-78	FALSE	0.97114	0.143446
ENSG00000145687	Breast (ER+)	SSBP2	ENST00000509013.2	5	81412804	81751797	Uterus	4.36822	0.00206338	0.000187896	0.00999001	rs1019806	3.26e-12	5.61e-81	FALSE	0.97114	0.143446
ENSG00000145687	Breast (ER+)	SSBP2	ENST00000506960.5	5	81412804	81751797	Uterus	-4.08339	0.00206338	0.000621379	0.021978	rs1019806	3.26e-12	2.84e-60	FALSE	0.97114	0.143446
ENSG00000145687	Breast (ER+)	SSBP2	ENST00000512923.5	5	81412804	81751797	Vagina	-4.10038	0.00148052	0.000659967	0.015984	rs1019806	3.26e-12	3.04e-70	FALSE	0.97114	0.143446
ENSG00000145687	Breast (ER+)	SSBP2	ENST00000507968.1	5	81412804	81751797	Vagina	-4.74009	0.00148052	3.42e-05	0.00599401	rs1019806	3.26e-12	5.24e-65	FALSE	0.97114	0.143446
ENSG00000145687	Breast (ER+)	SSBP2	ENST00000504136.1	5	81412804	81751797	Whole_Blood	-3.74285	0.0222362	0.000545828	0.038961	rs1019806	3.26e-12	1.14e-63	FALSE	0.97114	0.143446
ENSG00000174695	Breast (ER+)	TMEM167A	ENST00000502346.2	5	83052846	83077863	Uterus	4.12063	0.00517696	0.000113351	0.018981	rs1019806	3.26e-12	1	TRUE	0.045143	0.0122477
ENSG00000145715	Breast (ER+)	RASA1	ENST00000274376.11	5	87267883	87391931	Uterus	3.49387	0.0269417	0.000952133	0.002997	rs10805855	0.00070422	1	TRUE		0.230849
ENSG00000134982	Breast (ER+)	APC	ENST00000508624.5	5	112707518	112846239	Adipose_Subcutaneous	3.61955	0.0172998	0.000295117	0.00599401	rs652358	1.82e-05	1	TRUE		0.199796
ENSG00000158985	Breast (ER+)	CDC42SE2	ENST00000360515.7	5	131245493	131398447	Vagina	-3.40575	0.0348933	0.00131963	0.037962	rs2073643	1.13e-06	1.29e-39	FALSE	0.52383	0.0955846
ENSG00000217128	Breast (ER+)	FNIP1	ENST00000615660.4	5	131641714	131797017	Adipose_Subcutaneous	4.91985	0.00018196	8.66e-07	0.000999001	rs2522051	3.03e-07	3.79e-36	FALSE	1	0.104388
ENSG00000131435	Breast (ER+)	PDLIM4	ENST00000463615.1	5	132257696	132273454	Spleen	-6.44195	6.28e-10	5.9e-10	0.00799201	rs11747001	7.74e-11	4.02e-38	FALSE	0.0072139	0.0458315
ENSG00000131435	Breast (ER+)	PDLIM4	ENST00000253754.8	5	132257696	132273454	Spleen	-7.26955	6.28e-10	1.8e-12	0.000999001	rs11747001	7.74e-11	4.15e-38	FALSE	0.0072139	0.0458315
ENSG00000131435	Breast (ER+)	PDLIM4	ENST00000253754.8	5	132257696	132273454	Vagina	-5.02192	0.000168214	2.05e-06	0.00899101	rs11747001	7.74e-11	1	TRUE	0.0072139	0.0458315
ENSG00000125347	Breast (ER+)	IRF1	ENST00000679743.1	5	132440440	132508719	Cells_EBV-transformed_lymphocytes	4.94087	0.00057823	1.94e-05	0.010989	rs11747001	7.74e-11	9.28e-11	FALSE		0.191044
ENSG00000125347	Breast (ER+)	IRF1	ENST00000680139.1	5	132440440	132508719	Cells_EBV-transformed_lymphocytes	-4.07229	0.00057823	0.00107071	0.018981	rs2070729	1.63e-05	2.58e-43	FALSE		0.191044
ENSG00000125347	Breast (ER+)	IRF1	ENST00000680562.1	5	132440440	132508719	Whole_Blood	-5.06313	0.000452909	5.36e-06	0.046953	rs2248116	9.21e-07	4.12e-40	FALSE		0.191044
ENSG00000125347	Breast (ER+)	IRF1	ENST00000439555.2	5	132440440	132508719	Cells_EBV-transformed_lymphocytes	4.79766	0.00057823	4.01e-05	0.046953	rs11747001	7.74e-11	1	TRUE		0.191044
ENSG00000113520	Breast (ER+)	IL4	ENST00000350025.2	5	132673986	132682678	Cells_EBV-transformed_lymphocytes	5.90496	1.64e-06	7.05e-09	0.00599401	rs11747001	7.74e-11	2.97e-17	FALSE	0.34038	0.00503927
ENSG00000131437	Breast (ER+)	KIF3A	ENST00000403231.6	5	132692628	132737638	Ovary	-4.60935	0.000976245	2.02e-05	0.025974	rs11747001	7.74e-11	6.8e-14	FALSE	1	0.071907
ENSG00000131437	Breast (ER+)	KIF3A	ENST00000488471.1	5	132692628	132737638	Vagina	-6.0302	1.6e-06	6.55e-09	0.000999001	rs11747001	7.74e-11	1	TRUE	1	0.071907
ENSG00000164403	Breast (ER+)	SHROOM1	ENST00000319854.7	5	132822141	132830659	Cells_Cultured_fibroblasts	-3.84459	0.00515085	0	0.037962	rs11747001	7.74e-11	1.7e-16	FALSE	8.9533e-09	0.00442143
ENSG00000164405	Breast (ER+)	UQCRQ	ENST00000378665.1	5	132866630	132868847	Adipose_Subcutaneous	-3.62578	0.00757942	0.000864274	0.000999001	rs30178	0.00041755	7.99e-43	FALSE	0.00040915	0.00418614
ENSG00000164405	Breast (ER+)	UQCRQ	ENST00000480372.1	5	132866630	132868847	Adipose_Subcutaneous	-3.9312	0.00757942	0.000253569	0.0499501	rs11747001	7.74e-11	4.18e-39	FALSE	0.00040915	0.00418614
ENSG00000043143	Breast (ER+)	JADE2	ENST00000402835.5	5	134524312	134583230	Whole_Blood	-3.47525	0.0227556	0.00102076	0.018981	rs2436446	0.00135147	1	TRUE		0.118427
ENSG00000043143	Breast (ER+)	JADE2	ENST00000681792.1	5	134524312	134583230	Ovary	3.56503	0.0494568	0.00327435	0.002997	rs17167073	0.000616516	5.2e-09	FALSE		0.118427
ENSG00000043143	Breast (ER+)	JADE2	ENST00000681792.1	5	134524312	134583230	Whole_Blood	3.47525	0.0227556	0.00102076	0.017982	rs2436446	0.00135147	1	TRUE		0.118427
ENSG00000113648	Breast (ER+)	MACROH2A1	ENST00000507868.5	5	135334381	135399914	Adipose_Visceral_Omentum	-3.5298	0.0467258	0.00207939	0.00799201	rs13173271	9.41e-05	0.000164404	FALSE		0.14466
ENSG00000113648	Breast (ER+)	MACROH2A1	ENST00000504197.5	5	135334381	135399914	Ovary	3.64411	0.0389406	0.00348811	0.002997	rs13173271	9.41e-05	0.000542432	TRUE		0.14466
ENSG00000120708	Breast (ER+)	TGFBI	ENST00000513497.1	5	136028988	136063818	Vagina	4.38395	0.00439949	0.000116548	0.000999001	rs13173271	9.41e-05	0.000434017	FALSE		0.00770355
ENSG00000152377	Breast (ER+)	SPOCK1	ENST00000515091.1	5	136975298	137598379	Uterus	-4.01694	0.0058861	0.000117915	0.00499501	rs13173271	9.41e-05	0.00587654	TRUE	0.81153	0.0373979
ENSG00000112983	Breast (ER+)	BRD8	ENST00000483805.1	5	138139770	138178953	Adipose_Visceral_Omentum	3.64619	0.0476737	0.00266155	0.002997	rs700607	0.000160526	0.0210493	FALSE		0.097165
ENSG00000113013	Breast (ER+)	HSPA9	ENST00000507097.5	5	138553756	138575675	Ovary	3.98463	0.0198798	0.00101376	0.00499501	rs700607	0.000160526	0.316105	TRUE		0.103268
ENSG00000044115	Breast (ER+)	CTNNA1	ENST00000523275.5	5	138610967	138935034	Cells_EBV-transformed_lymphocytes	3.67798	0.048661	0.0028211	0.00499501	rs4835739	0.00083277	0.832053	TRUE		0.0669168
ENSG00000113555	Breast (ER+)	PCDH12	ENST00000512221.2	5	141943581	141969741	Ovary	4.28088	0.00193016	3.72e-05	0.000999001	rs12521013	1.87e-05	0.502452	TRUE	0.2032	0.00487264
ENSG00000113578	Breast (ER+)	FGF1	ENST00000621536.4	5	142592178	142698070	Uterus	3.83823	0.0186838	0.000743545	0.000999001	rs4645359	3.81e-06	0.000233607	FALSE	0.48562	0.0148343
ENSG00000145817	Breast (ER+)	YIPF5	ENST00000274496.10	5	144158162	144170714	Uterus	3.65147	0.0281041	0.00130373	0.024975	rs9324959	0.000214499	0.545501	TRUE	0.99332	0.0690195
ENSG00000183775	Breast (ER+)	KCTD16	ENST00000512467.6	5	144170873	144485686	Adipose_Visceral_Omentum	-3.68913	0.00806398	0	0.00999001	rs17368663	2e-05	0.526282	TRUE	0.94311	0.0636712
ENSG00000113657	Breast (ER+)	DPYSL3	ENST00000343218.10	5	147390808	147510068	Cells_EBV-transformed_lymphocytes	-3.29777	0.032971	0.000974557	0.003996	rs1480154	0.00124151	0.131015	TRUE		0.0432972
ENSG00000113712	Breast (ER+)	CSNK1A1	ENST00000657001.1	5	149492982	149551471	Uterus	3.86406	0.0302714	0.00156126	0.001998	rs17109825	0.000633343	0.0387278	TRUE		0.305318
ENSG00000113722	Breast (ER+)	CDX1	ENST00000616154.1	5	150166778	150184558	Uterus	-3.76342	0.00974174	0.000167604	0.010989	rs168483	0.000669042	1	TRUE	0.00065203	0.0108765
ENSG00000113282	Breast (ER+)	CLINT1	ENST00000523094.5	5	157785743	157859145	Spleen	6.47704	1.15e-07	6.55e-10	0.011988	rs31864	1.64e-20	0.0473324	TRUE		0.195813
ENSG00000164330	Breast (ER+)	EBF1	ENST00000518323.1	5	158695920	159099916	Adipose_Subcutaneous	-6.03856	1.39e-06	3.11e-09	0.000999001	rs6556373	1.42e-09	1	TRUE	1	0.151257
ENSG00000164330	Breast (ER+)	EBF1	ENST00000518323.1	5	158695920	159099916	Adipose_Subcutaneous	-6.03856	1.39e-06	3.11e-09	0.000999001	rs6556373	1.42e-09	0.00668072	FALSE	1	0.151257
ENSG00000164330	Breast (ER+)	EBF1	ENST00000622875.4	5	158695920	159099916	Adipose_Subcutaneous	-5.49588	1.39e-06	7.78e-08	0.00899101	rs17715065	1.27e-20	0.0080261	FALSE	1	0.151257
ENSG00000164332	Breast (ER+)	UBLCP1	ENST00000521738.1	5	159263290	159286036	Adipose_Subcutaneous	5.11792	7.53e-05	3.09e-07	0.014985	rs17715065	1.27e-20	0.329656	TRUE	7.5988e-05	0.0427991
ENSG00000113312	Breast (ER+)	TTC1	ENST00000682245.1	5	160009113	160065543	Cells_EBV-transformed_lymphocytes	4.07909	0.01509	0.000678182	0.000999001	rs6894893	0.000271554	1	TRUE		0.00885065
ENSG00000113645	Breast (ER+)	WWC1	ENST00000522140.1	5	168291645	168472303	Adipose_Visceral_Omentum	3.7004	0.029255	0.00107629	0.000999001	rs40583	0.000227561	1	TRUE	0.92176	0.0398817
ENSG00000040275	Breast (ER+)	SPDL1	ENST00000506574.5	5	169583636	169604778	Uterus	-3.88881	0.022182	0.00100737	0.002997	rs6880991	1.97e-10	0.996832	TRUE		0.00189198
ENSG00000134516	Breast (ER+)	DOCK2	ENST00000519868.1	5	169637268	170083382	Whole_Blood	4.58766	0.00204244	2.69e-05	0.00599401	rs2879278	9.19e-08	0.999701	TRUE		0.0662661
ENSG00000134516	Breast (ER+)	DOCK2	ENST00000523684.5	5	169637268	170083382	Adipose_Subcutaneous	5.76316	1.52e-05	7.43e-08	0.000999001	rs6872596	8.26e-09	1	TRUE		0.0662661
ENSG00000074276	Breast (ER+)	CDHR2	ENST00000261944.9	5	176542511	176595974	Whole_Blood	3.82568	0.0110227	0.000130411	0.021978	rs490332	0.00670582	0.0167348	TRUE		0.00105296
ENSG00000183258	Breast (ER+)	DDX41	ENST00000507900.5	5	177511577	177516961	Vagina	-4.07094	0.0192168	0.00079599	0.000999001	rs2840140	0.000258341	0.000767357	FALSE		0.0202501
ENSG00000184840	Breast (ER+)	TMED9	ENST00000332598.7	5	177592203	177597242	Vagina	-3.37933	0.0418375	0.00290649	0.00699301	rs2840140	0.000258341	0.000163023	FALSE	2.517e-06	0.0351031
ENSG00000112739	Breast (ER+)	PRPF4B	ENST00000494674.1	6	4021267	4064983	Cells_Cultured_fibroblasts	-3.81551	0.0246674	0.000815404	0.003996	rs1265297	0.000250095	0.00037547	TRUE		0.251275
ENSG00000112739	Breast (ER+)	PRPF4B	ENST00000463634.6	6	4021267	4064983	Cells_EBV-transformed_lymphocytes	-3.55715	0.0338592	0.0022494	0.011988	rs1265297	0.000250095	0.000159608	TRUE		0.251275
ENSG00000124523	Breast (ER+)	SIRT5	ENST00000680432.1	6	13574227	13615158	Cells_EBV-transformed_lymphocytes	3.80179	0.032971	0.0031604	0.015984	rs412970	8.83e-12	0.994725	TRUE		0.00111083
ENSG00000010017	Breast (ER+)	RANBP9	ENST00000011619.6	6	13621498	13711835	Whole_Blood	5.95215	8.09e-07	0	0.000999001	rs412970	8.83e-12	0.991053	TRUE	1	0.288684
ENSG00000112149	Breast (ER+)	CD83	ENST00000379153.4	6	14117256	14136918	Spleen	3.38518	0.0297683	0.000711319	0.031968	rs412970	8.83e-12	0.00506691	FALSE	0.025286	0.00356242
ENSG00000124788	Breast (ER+)	ATXN1	ENST00000467008.5	6	16299112	16761491	Adipose_Subcutaneous	3.74318	0.0237881	0.000726825	0.001998	rs3819405	5.52e-08	1	TRUE	1	0.129699
ENSG00000137177	Breast (ER+)	KIF13A	ENST00000506044.1	6	17759183	17987635	Adipose_Subcutaneous	-4.10429	0.00762188	0.000162221	0.002997	rs9297093	4.34e-05	1	TRUE	0.99963	0.0797748
ENSG00000145996	Breast (ER+)	CDKAL1	ENST00000274695.8	6	20534457	21232404	Cells_Cultured_fibroblasts	-3.70771	0.013774	0.000209142	0.01998	rs2328531	3.66e-09	1	TRUE	0.55962	0.0189323
ENSG00000010704	Breast (ER+)	HFE	ENST00000485729.1	6	26087226	26098343	Vagina	-4.68154	0.000937312	1.71e-05	0.00699301	rs13198716	1.37e-07	4.64e-06	FALSE	0.057063	0.00262136
ENSG00000180573	Breast (ER+)	H2AC6	ENST00000602637.1	6	26124145	26139116	Vagina	3.76407	0.0132766	0.000334342	0.017982	rs13198716	1.37e-07	3.35e-06	FALSE		0.0242762
ENSG00000158373	Breast (ER+)	H2BC5	ENST00000289316.2	6	26158122	26171349	Uterus	4.29741	0.00152974	1.73e-05	0.00999001	rs13198716	1.37e-07	7.04e-06	FALSE	0.00015006	0.00436284
ENSG00000026950	Breast (ER+)	BTN3A1	ENST00000082468.11	6	26402237	26415208	Cells_EBV-transformed_lymphocytes	3.55695	0.0445965	0.0030015	0.01998	rs13207082	2.66e-08	1.02e-08	FALSE	0.13018	0.00207606
ENSG00000111801	Breast (ER+)	BTN3A3	ENST00000487627.5	6	26440472	26453415	Whole_Blood	4.22658	0.00767451	0.000142359	0.010989	rs13207082	2.66e-08	7.3e-06	FALSE	0.43627	0.00066641
ENSG00000112763	Breast (ER+)	BTN2A1	ENST00000312541.10	6	26457904	26476621	Uterus	3.64324	0.0225018	0.00134613	0.03996	rs13207082	2.66e-08	0.999998	TRUE		0.00084225
ENSG00000112763	Breast (ER+)	BTN2A1	ENST00000469185.5	6	26457904	26476621	Cells_Cultured_fibroblasts	-4.70006	0.000601416	1.3e-05	0.014985	rs7773938	3.95e-06	0.99999	TRUE		0.00084225
ENSG00000112763	Breast (ER+)	BTN2A1	ENST00000480218.1	6	26457904	26476621	Ovary	-4.30376	0.00318451	8.4e-05	0.043956	rs16891725	1.99e-05	0.999987	TRUE		0.00084225
ENSG00000112081	Breast (ER+)	SRSF3	ENST00000477442.6	6	36594353	36605600	Cells_Cultured_fibroblasts	3.43421	0.0383049	0.00118856	0.000999001	rs6457931	0.000594282	0.000940033	TRUE		0.511629
ENSG00000124762	Breast (ER+)	CDKN1A	ENST00000462537.3	6	36676460	36687337	Spleen	3.80938	0.0116367	0.000696581	0.021978	rs1321308	5.03e-05	0.000156514	TRUE	1.7576e-05	0.0156098
ENSG00000146223	Breast (ER+)	RPL7L1	ENST00000487619.1	6	42879616	42889925	Adipose_Subcutaneous	-4.16098	0.00647534	0.000126753	0.00599401	rs1358980	0.000765812	0.000199632	TRUE		0.00374985
ENSG00000112655	Breast (ER+)	PTK7	ENST00000487673.5	6	43076307	43161719	Cells_Cultured_fibroblasts	-4.12635	0.0121843	0.000331714	0.000999001	rs7832	9.85e-05	0.000272729	TRUE		0.0635045
ENSG00000124574	Breast (ER+)	ABCC10	ENST00000443426.2	6	43427366	43450427	Spleen	-4.16937	0.00670909	0.000183264	0.001998	rs732691	7.82e-05	0.000234934	TRUE	0.10025	0.00113813
ENSG00000124571	Breast (ER+)	XPO5	ENST00000455285.2	6	43522334	43576038	Vagina	3.82775	0.0258461	0.00116388	0.00699301	rs732691	7.82e-05	0.000158417	TRUE		0.086154
ENSG00000157593	Breast (ER+)	SLC35B2	ENST00000393812.4	6	44254096	44257890	Cells_Cultured_fibroblasts	-3.64368	0.0162462	0.000268769	0.000999001	rs7771912	0.000268769	1	TRUE	0.66218	0.01831
ENSG00000156508	Breast (ER+)	EEF1A1	ENST00000677236.1	6	73489308	73525587	Vagina	3.6854	0.0444048	0.00319682	0.000999001	rs12194897	6.33e-05	0.794182	TRUE	1	0.284077
ENSG00000156508	Breast (ER+)	EEF1A1	ENST00000678143.1	6	73489308	73525587	Whole_Blood	-4.04005	0.0124566	0.000267199	0.003996	rs12194897	6.33e-05	0.433693	TRUE	1	0.284077
ENSG00000156535	Breast (ER+)	CD109	ENST00000474094.1	6	73695785	73828316	Adipose_Subcutaneous	3.58093	0.0199849	0.000342371	0.001998	rs12194897	6.33e-05	0.830179	TRUE	3.7019e-23	0.00060899
ENSG00000112697	Breast (ER+)	TMEM30A	ENST00000475111.6	6	75252924	75284948	Cells_Cultured_fibroblasts	3.56609	0.0333412	0.00144938	0.02997	rs436898	0.000281692	1	TRUE		0.0313988
ENSG00000025039	Breast (ER+)	RRAGD	ENST00000359203.3	6	89364616	89412273	Spleen	-3.82149	0.0112174	0.0002653	0.001998	rs12205041	0.00102945	1	TRUE	0.88507	0.063926
ENSG00000010810	Breast (ER+)	FYN	ENST00000491885.6	6	111660332	111873452	Uterus	-4.29085	0.00975289	0.000320384	0.010989	rs781499	0.00149488	1	TRUE	1	0.16058
ENSG00000111875	Breast (ER+)	ASF1A	ENST00000511766.2	6	118894152	118909171	Ovary	3.41499	0.0227892	0.000637841	0.00599401	rs2760239	0.000580692	1	TRUE	0.91622	0.221325
ENSG00000146373	Breast (ER+)	RNF217	ENST00000521654.7	6	124962437	125092633	Uterus	-3.77632	0.0115048	0.00143249	0.000999001	rs6916777	0.000159165	0.00015657	TRUE		0.0340223
ENSG00000146373	Breast (ER+)	RNF217	ENST00000359704.2	6	124962437	125092633	Uterus	3.77632	0.0115048	0.00143249	0.000999001	rs6916777	0.000159165	0.00015657	TRUE		0.0340223
ENSG00000146373	Breast (ER+)	RNF217	ENST00000431104.2	6	124962437	125092633	Uterus	-3.77632	0.0115048	0.00143249	0.000999001	rs6916777	0.000159165	0.00015657	TRUE		0.0340223
ENSG00000146376	Breast (ER+)	ARHGAP18	ENST00000368149.3	6	129576132	129710177	Vagina	-3.41571	0.0344618	0.00127234	0.00899101	rs6569648	4.03e-07	1	TRUE	5.7861e-16	0.00953725
ENSG00000112339	Breast (ER+)	HBS1L	ENST00000415177.6	6	134960378	135103056	Cells_Cultured_fibroblasts	-3.83018	0.0224017	0.0007683	0.00699301	rs9321501	5.99e-05	3.55e-21	FALSE		0.0161676
ENSG00000118513	Breast (ER+)	MYB	ENST00000533624.5	6	135181308	135219173	Cells_Cultured_fibroblasts	3.49006	0.0442047	0.00241455	0.015984	rs9321501	5.99e-05	8.09e-30	FALSE		0.170522
ENSG00000118513	Breast (ER+)	MYB	ENST00000442647.7	6	135181308	135219173	Uterus	4.13416	0.00643453	0.000178129	0.000999001	rs9321501	5.99e-05	4.32e-28	FALSE		0.170522
ENSG00000135541	Breast (ER+)	AHI1	ENST00000681860.1	6	135283407	135498434	Ovary	-4.15291	0.0102664	0.0018383	0.00599401	rs9321501	5.99e-05	0.75	TRUE		0.00311581
ENSG00000135541	Breast (ER+)	AHI1	ENST00000487135.1	6	135283407	135498434	Ovary	4.15291	0.0102664	0.0018383	0.00799201	rs9321501	5.99e-05	0.75	TRUE		0.00311581
ENSG00000135541	Breast (ER+)	AHI1	ENST00000534469.1	6	135283407	135498434	Ovary	4.15291	0.0102664	0.0018383	0.00599401	rs9321501	5.99e-05	0.75	TRUE		0.00311581
ENSG00000135541	Breast (ER+)	AHI1	ENST00000488690.6	6	135283407	135498434	Ovary	-4.15291	0.0102664	0.0018383	0.00799201	rs9321501	5.99e-05	0.75	TRUE		0.00311581
ENSG00000171408	Breast (ER+)	PDE7B	ENST00000446774.1	6	135851701	136195574	Adipose_Visceral_Omentum	3.45631	0.0355158	0.00109524	0.023976	rs9321501	5.99e-05	3.58e-55	FALSE	0.32232	0.0390324
ENSG00000029363	Breast (ER+)	BCLAF1	ENST00000526228.1	6	136256627	136289851	Ovary	5.04678	0.000375769	7.19e-06	0.000999001	rs6914831	0.000116521	4.08e-16	FALSE		0.00981785
ENSG00000120254	Breast (ER+)	MTHFD1L	ENST00000611279.4	6	150865679	151101887	Cells_EBV-transformed_lymphocytes	-4.99398	0.000195538	5.32e-06	0.00799201	rs9397437	1.17e-22	0.999525	TRUE		0.0134146
ENSG00000120254	Breast (ER+)	MTHFD1L	ENST00000367321.8	6	150865679	151101887	Cells_EBV-transformed_lymphocytes	-4.85059	0.000195538	1.11e-05	0.00799201	rs9397437	1.17e-22	0.00103041	FALSE		0.0134146
ENSG00000155906	Breast (ER+)	RMND1	ENST00000643550.1	6	151398898	151452158	Vagina	-4.86424	0.000847363	1.61e-05	0.026973	rs9397437	1.17e-22	0.987705	TRUE		0.0040787
ENSG00000146476	Breast (ER+)	ARMT1	ENST00000483931.1	6	151452258	151470101	Adipose_Subcutaneous	-4.44923	0.0006538	0	0.031968	rs9397437	1.17e-22	0.129642	FALSE		0.00389339
ENSG00000146476	Breast (ER+)	ARMT1	ENST00000367294.4	6	151452258	151470101	Ovary	5.64644	6.38e-06	4.91e-08	0.00799201	rs851982	9.54e-12	0.0003043	FALSE		0.00389339
ENSG00000146476	Breast (ER+)	ARMT1	ENST00000367294.4	6	151452258	151470101	Ovary	5.64644	6.38e-06	4.91e-08	0.00799201	rs851982	9.54e-12	1	TRUE		0.00389339
ENSG00000131018	Breast (ER+)	SYNE1	ENST00000684208.1	6	152121687	152637801	Adipose_Subcutaneous	3.87525	0.0347564	0.00213029	0.00699301	rs2982573	7.91e-09	0.989892	TRUE		0.0304547
ENSG00000146426	Breast (ER+)	TIAM2	ENST00000529824.6	6	154832697	155257723	Cells_Cultured_fibroblasts	3.54133	0.0465305	0.00199054	0.000999001	rs9480142	0.00042539	1	TRUE		0.0316227
ENSG00000071994	Breast (ER+)	PDCD2	ENST00000544866.5	6	170575295	170584692	Ovary	-4.88128	0.000526453	1.05e-05	0.000999001	rs6940159	3.06e-06	1	TRUE		0.00208621
ENSG00000122687	Breast (ER+)	MRM2	ENST00000467199.5	7	2234195	2242205	Ovary	3.78975	0.0127736	0.000452405	0.001998	rs13234909	7.07e-05	1	TRUE		0.00215897
ENSG00000122591	Breast (ER+)	HYCC1	ENST00000681237.1	7	22889371	23014130	Whole_Blood	-3.52113	0.0414814	0.00128914	0.000999001	rs11976680	0.0207949	1	TRUE		0.0295661
ENSG00000050344	Breast (ER+)	NFE2L3	ENST00000607375.1	7	26152198	26187137	Cells_EBV-transformed_lymphocytes	-3.32405	0.0397988	0.00177441	0.032967	rs2938111	0.00118953	0.265717	TRUE	0.017101	0.00484398
ENSG00000122565	Breast (ER+)	CBX3	ENST00000409747.5	7	26201162	26213607	Adipose_Visceral_Omentum	-3.44635	0.0355158	0.00113643	0.001998	rs2999569	1.04e-05	0.0145495	FALSE	0.95758	0.210595
ENSG00000005073	Breast (ER+)	HOXA11	ENST00000517402.1	7	27181157	27185232	Whole_Blood	3.34293	0.00314745	0.000828981	0.010989	rs1635852	4.5e-05	0.0877135	FALSE	0.8463	0.0514933
ENSG00000005073	Breast (ER+)	HOXA11	ENST00000006015.4	7	27181157	27185232	Whole_Blood	4.20189	0.00314745	2.65e-05	0.001998	rs849135	4.34e-06	0.089885	TRUE	0.8463	0.0514933
ENSG00000106052	Breast (ER+)	TAX1BP1	ENST00000494033.1	7	27739331	27844564	Adipose_Visceral_Omentum	3.91282	0.00938383	0.000182449	0.002997	rs864745	1.87e-05	0.636555	TRUE		0.0205244
ENSG00000106638	Breast (ER+)	TBL2	ENST00000305632.11	7	73567537	73578791	Adipose_Visceral_Omentum	3.53787	0.0498869	0.00242021	0.002997	rs383889	0.000299902	0.00261851	TRUE		0.0051607
ENSG00000189143	Breast (ER+)	CLDN4	ENST00000340958.4	7	73799542	73832690	Cells_Cultured_fibroblasts	4.62919	0.000477056	3.67e-06	0.000999001	rs383889	0.000299902	0.000173656	FALSE	0.00012783	0.0123784
ENSG00000006704	Breast (ER+)	GTF2IRD1	ENST00000470715.1	7	74453790	74602605	Adipose_Visceral_Omentum	3.61917	0.0172618	0.00029555	0.00499501	rs383889	0.000299902	0.000871644	TRUE	1	0.0779033
ENSG00000058091	Breast (ER+)	CDK14	ENST00000431029.5	7	90466424	91210590	Ovary	5.80435	4.1e-06	3.23e-08	0.015984	rs12539231	1.82e-09	0.247459	TRUE		0.0329619
ENSG00000058091	Breast (ER+)	CDK14	ENST00000406263.5	7	90466424	91210590	Adipose_Visceral_Omentum	-4.37012	0.00348503	6.21e-05	0.023976	rs10279210	1.2e-09	0.338405	TRUE		0.0329619
ENSG00000058091	Breast (ER+)	CDK14	ENST00000449528.5	7	90466424	91210590	Ovary	-4.68582	4.1e-06	1.39e-05	0.015984	rs10279210	1.2e-09	0.184222	TRUE		0.0329619
ENSG00000058091	Breast (ER+)	CDK14	ENST00000449528.5	7	90466424	91210590	Vagina	-5.36155	3.23e-05	2.48e-07	0.000999001	rs10279210	1.2e-09	0.0117339	FALSE		0.0329619
ENSG00000127989	Breast (ER+)	MTERF1	ENST00000454222.5	7	91692008	91880702	Vagina	-4.56293	5.78e-05	3.03e-05	0.033966	rs10279210	1.2e-09	2.25e-59	FALSE	0.051385	0.00128104
ENSG00000127989	Breast (ER+)	MTERF1	ENST00000419292.1	7	91692008	91880702	Uterus	5.62751	1.12e-05	1.1e-07	0.000999001	rs10279210	1.2e-09	5.72e-33	FALSE	0.051385	0.00128104
ENSG00000127989	Breast (ER+)	MTERF1	ENST00000481516.1	7	91692008	91880702	Uterus	-4.88812	1.12e-05	6.11e-06	0.000999001	rs10279210	1.2e-09	1.23e-49	FALSE	0.051385	0.00128104
ENSG00000127914	Breast (ER+)	AKAP9	ENST00000679474.1	7	91940840	92110673	Adipose_Visceral_Omentum	5.04255	0.000188067	8.73e-06	0.01998	rs10279210	1.2e-09	2.29e-46	FALSE		0.0386121
ENSG00000127914	Breast (ER+)	AKAP9	ENST00000680072.1	7	91940840	92110673	Uterus	6.44112	4.23e-07	2.85e-09	0.001998	rs10279210	1.2e-09	2.89e-24	FALSE		0.0386121
ENSG00000127914	Breast (ER+)	AKAP9	ENST00000680534.1	7	91940840	92110673	Ovary	5.91224	1.68e-06	9.11e-08	0.021978	rs10279210	1.2e-09	0.428571	TRUE		0.0386121
ENSG00000127914	Breast (ER+)	AKAP9	ENST00000680074.1	7	91940840	92110673	Ovary	-5.33986	1.68e-06	1.77e-06	0.003996	rs10279210	1.2e-09	1.45e-34	FALSE		0.0386121
ENSG00000127914	Breast (ER+)	AKAP9	ENST00000394564.5	7	91940840	92110673	Ovary	-5.19574	1.68e-06	3.67e-06	0.016983	rs10279210	1.2e-09	4.14e-46	FALSE		0.0386121
ENSG00000127914	Breast (ER+)	AKAP9	ENST00000680181.1	7	91940840	92110673	Uterus	-5.53452	4.23e-07	5.31e-07	0.000999001	rs10279210	1.2e-09	2.57e-50	FALSE		0.0386121
ENSG00000127914	Breast (ER+)	AKAP9	ENST00000680766.1	7	91940840	92110673	Uterus	-5.14491	4.23e-07	4.28e-06	0.01998	rs10279210	1.2e-09	2.68e-60	FALSE		0.0386121
ENSG00000127914	Breast (ER+)	AKAP9	ENST00000491695.2	7	91940840	92110673	Cells_Cultured_fibroblasts	-3.88506	4.13e-05	0.00132994	0.00999001	rs10279210	1.2e-09	3.52e-55	FALSE		0.0386121
ENSG00000127914	Breast (ER+)	AKAP9	ENST00000435423.2	7	91940840	92110673	Ovary	-5.91224	1.68e-06	9.11e-08	0.027972	rs10279210	1.2e-09	0.428571	TRUE		0.0386121
ENSG00000127914	Breast (ER+)	AKAP9	ENST00000680072.1	7	91940840	92110673	Ovary	-5.91224	1.68e-06	9.11e-08	0.023976	rs10279210	1.2e-09	0.428571	TRUE		0.0386121
ENSG00000127914	Breast (ER+)	AKAP9	ENST00000680072.1	7	91940840	92110673	Cells_Cultured_fibroblasts	-5.1013	4.13e-05	6.41e-06	0.014985	rs10279210	1.2e-09	3.59e-40	FALSE		0.0386121
ENSG00000127914	Breast (ER+)	AKAP9	ENST00000680513.1	7	91940840	92110673	Ovary	5.91224	1.68e-06	9.11e-08	0.016983	rs10279210	1.2e-09	0.428571	TRUE		0.0386121
ENSG00000127914	Breast (ER+)	AKAP9	ENST00000679821.1	7	91940840	92110673	Ovary	5.91224	1.68e-06	9.11e-08	0.032967	rs10279210	1.2e-09	0.428571	TRUE		0.0386121
ENSG00000127914	Breast (ER+)	AKAP9	ENST00000394534.7	7	91940840	92110673	Ovary	-5.6159	1.68e-06	4.11e-07	0.000999001	rs10279210	1.2e-09	3.66e-51	FALSE		0.0386121
ENSG00000127914	Breast (ER+)	AKAP9	ENST00000679474.1	7	91940840	92110673	Uterus	-5.08623	4.23e-07	5.48e-06	0.026973	rs10279210	1.2e-09	4.03e-69	FALSE		0.0386121
ENSG00000127914	Breast (ER+)	AKAP9	ENST00000463118.2	7	91940840	92110673	Cells_Cultured_fibroblasts	4.35541	4.13e-05	0.000185947	0.000999001	rs39744	5.05e-05	1.01e-57	FALSE		0.0386121
ENSG00000127914	Breast (ER+)	AKAP9	ENST00000679521.1	7	91940840	92110673	Uterus	5.66122	4.23e-07	3.46e-07	0.000999001	rs10279210	1.2e-09	4.32e-44	FALSE		0.0386121
ENSG00000127914	Breast (ER+)	AKAP9	ENST00000679474.1	7	91940840	92110673	Ovary	-5.91224	1.68e-06	9.11e-08	0.028971	rs10279210	1.2e-09	0.428571	TRUE		0.0386121
ENSG00000127914	Breast (ER+)	AKAP9	ENST00000679457.1	7	91940840	92110673	Ovary	5.91224	1.68e-06	9.11e-08	0.014985	rs10279210	1.2e-09	0.428571	TRUE		0.0386121
ENSG00000127914	Breast (ER+)	AKAP9	ENST00000487692.2	7	91940840	92110673	Adipose_Visceral_Omentum	5.23951	0.000188067	3.06e-06	0.00699301	rs10279210	1.2e-09	2.22e-38	FALSE		0.0386121
ENSG00000127914	Breast (ER+)	AKAP9	ENST00000463118.2	7	91940840	92110673	Spleen	5.86095	7.72e-08	7.82e-08	0.001998	rs10279210	1.2e-09	1.43e-47	FALSE		0.0386121
ENSG00000127914	Breast (ER+)	AKAP9	ENST00000435423.2	7	91940840	92110673	Adipose_Visceral_Omentum	4.93009	0.000188067	1.48e-05	0.031968	rs10279210	1.2e-09	2.76e-46	FALSE		0.0386121
ENSG00000127914	Breast (ER+)	AKAP9	ENST00000680074.1	7	91940840	92110673	Uterus	5.79936	4.23e-07	1.6e-07	0.001998	rs10279210	1.2e-09	3.86e-42	FALSE		0.0386121
ENSG00000127914	Breast (ER+)	AKAP9	ENST00000486313.2	7	91940840	92110673	Ovary	4.85793	1.68e-06	2.02e-05	0.027972	rs10279210	1.2e-09	1.35e-54	FALSE		0.0386121
ENSG00000127914	Breast (ER+)	AKAP9	ENST00000680047.1	7	91940840	92110673	Spleen	6.67126	7.72e-08	4.57e-10	0.000999001	rs10279210	1.2e-09	2.17e-06	FALSE		0.0386121
ENSG00000127914	Breast (ER+)	AKAP9	ENST00000679722.1	7	91940840	92110673	Ovary	5.5659	1.68e-06	5.22e-07	0.00499501	rs10279210	1.2e-09	1.28e-35	FALSE		0.0386121
ENSG00000127914	Breast (ER+)	AKAP9	ENST00000679722.1	7	91940840	92110673	Spleen	-5.99587	7.72e-08	3.64e-08	0.000999001	rs10279210	1.2e-09	2.08e-31	FALSE		0.0386121
ENSG00000127914	Breast (ER+)	AKAP9	ENST00000681412.1	7	91940840	92110673	Cells_Cultured_fibroblasts	4.67429	4.13e-05	4.72e-05	0.000999001	rs39744	5.05e-05	3e-52	FALSE		0.0386121
ENSG00000127914	Breast (ER+)	AKAP9	ENST00000435423.2	7	91940840	92110673	Spleen	5.75535	7.72e-08	1.38e-07	0.002997	rs10279210	1.2e-09	3.99e-26	FALSE		0.0386121
ENSG00000001630	Breast (ER+)	CYP51A1	ENST00000003100.13	7	92084987	92134803	Adipose_Visceral_Omentum	-5.85257	2.82e-06	9.68e-09	0.000999001	rs10279210	1.2e-09	1.78e-23	FALSE	4.2389e-05	0.00679405
ENSG00000001630	Breast (ER+)	CYP51A1	ENST00000003100.13	7	92084987	92134803	Ovary	-5.32265	8.19e-06	2.05e-07	0.000999001	rs10279210	1.2e-09	1.95e-38	FALSE	4.2389e-05	0.00679405
ENSG00000001630	Breast (ER+)	CYP51A1	ENST00000482924.1	7	92084987	92134803	Ovary	-5.48219	8.19e-06	8.4e-08	0.000999001	rs10279210	1.2e-09	3.62e-35	FALSE	4.2389e-05	0.00679405
ENSG00000240720	Breast (ER+)	LRRD1	ENST00000343318.9	7	92141643	92179531	Adipose_Visceral_Omentum	-6.06291	6.2e-07	1.34e-09	0.000999001	rs10279210	1.2e-09	3.69e-28	FALSE	0.085421	0.00181641
ENSG00000001631	Breast (ER+)	KRIT1	ENST00000486261.5	7	92197498	92246166	Adipose_Visceral_Omentum	-5.22293	1.08e-06	1.41e-06	0.018981	rs10279210	1.2e-09	1.21e-53	FALSE		0.050566
ENSG00000001631	Breast (ER+)	KRIT1	ENST00000433016.5	7	92197498	92246166	Spleen	4.51366	2.75e-05	6.37e-05	0.024975	rs10279210	1.2e-09	2.13e-72	FALSE		0.050566
ENSG00000001631	Breast (ER+)	KRIT1	ENST00000394505.7	7	92197498	92246166	Spleen	5.46457	2.75e-05	5.1e-07	0.000999001	rs10279210	1.2e-09	4.56e-34	FALSE		0.050566
ENSG00000001631	Breast (ER+)	KRIT1	ENST00000470309.5	7	92197498	92246166	Ovary	-4.92021	2.77e-06	9.51e-06	0.022977	rs10279210	1.2e-09	7.71e-63	FALSE		0.050566
ENSG00000001631	Breast (ER+)	KRIT1	ENST00000458493.5	7	92197498	92246166	Adipose_Visceral_Omentum	-4.81176	1.08e-06	1.05e-05	0.032967	rs10279210	1.2e-09	1.95e-56	FALSE		0.050566
ENSG00000001631	Breast (ER+)	KRIT1	ENST00000466166.1	7	92197498	92246166	Cells_Cultured_fibroblasts	-4.14633	3.38e-05	0.000337844	0.031968	rs10279210	1.2e-09	5.64e-71	FALSE		0.050566
ENSG00000001631	Breast (ER+)	KRIT1	ENST00000445516.1	7	92197498	92246166	Spleen	5.35849	2.75e-05	9.23e-07	0.000999001	rs10279210	1.2e-09	5.65e-34	FALSE		0.050566
ENSG00000001631	Breast (ER+)	KRIT1	ENST00000412043.6	7	92197498	92246166	Ovary	-5.82854	2.77e-06	8.39e-08	0.000999001	rs10279210	1.2e-09	4.51e-19	FALSE		0.050566
ENSG00000001631	Breast (ER+)	KRIT1	ENST00000466166.1	7	92197498	92246166	Adipose_Visceral_Omentum	-6.08822	1.08e-06	1.14e-08	0.002997	rs10279210	1.2e-09	2.62e-17	FALSE		0.050566
ENSG00000001629	Breast (ER+)	ANKIB1	ENST00000422095.1	7	92245974	92401383	Ovary	-5.70631	2.03e-06	2.31e-08	0.000999001	rs10279210	1.2e-09	1.1e-33	FALSE		0.141132
ENSG00000001629	Breast (ER+)	ANKIB1	ENST00000413588.1	7	92245974	92401383	Ovary	-5.71139	2.03e-06	2.24e-08	0.000999001	rs10279210	1.2e-09	5.71e-24	FALSE		0.141132
ENSG00000157259	Breast (ER+)	GATAD1	ENST00000645746.1	7	92447482	92460075	Uterus	5.79316	3.7e-06	2.76e-08	0.002997	rs10279210	1.2e-09	1.32e-52	FALSE		0.0226103
ENSG00000157259	Breast (ER+)	GATAD1	ENST00000465247.1	7	92447482	92460075	Uterus	-5.0583	3.7e-06	1.69e-06	0.000999001	rs10279210	1.2e-09	1.05e-55	FALSE		0.0226103
ENSG00000234545	Breast (ER+)	FAM133B	ENST00000438306.5	7	92560758	92590393	Whole_Blood	-4.82064	0.000154376	0	0.033966	rs10279210	1.2e-09	8.82e-73	FALSE		0.0162204
ENSG00000234545	Breast (ER+)	FAM133B	ENST00000415397.6	7	92560758	92590393	Cells_Cultured_fibroblasts	4.96015	0.000224926	2.11e-06	0.023976	rs10279210	1.2e-09	6.46e-53	FALSE		0.0162204
ENSG00000177409	Breast (ER+)	SAMD9L	ENST00000477816.1	7	93130056	93148385	Uterus	3.805	0.01712	0.00056722	0.00499501	rs9656003	2.52e-09	1	TRUE	0.42254	0.00303755
ENSG00000177409	Breast (ER+)	SAMD9L	ENST00000477816.1	7	93130056	93148385	Uterus	3.805	0.01712	0.00056722	0.00499501	rs9656003	2.52e-09	2.25e-97	FALSE	0.42254	0.00303755
ENSG00000127990	Breast (ER+)	SGCE	ENST00000645109.1	7	94524204	94656572	Adipose_Subcutaneous	-6.15692	5.91e-07	2.52e-08	0.020979	rs13073	1.35e-10	4e-79	FALSE		0.0503789
ENSG00000127990	Breast (ER+)	SGCE	ENST00000642759.1	7	94524204	94656572	Adipose_Subcutaneous	-6.20528	5.91e-07	2.02e-08	0.034965	rs13073	1.35e-10	0.000128611	FALSE		0.0503789
ENSG00000127990	Breast (ER+)	SGCE	ENST00000642291.1	7	94524204	94656572	Adipose_Subcutaneous	6.36685	5.91e-07	7.72e-09	0.020979	rs13073	1.35e-10	1	TRUE		0.0503789
ENSG00000127990	Breast (ER+)	SGCE	ENST00000643272.1	7	94524204	94656572	Adipose_Subcutaneous	-6.37993	5.91e-07	7.09e-09	0.000999001	rs1879854	2e-10	0.999871	TRUE		0.0503789
ENSG00000127990	Breast (ER+)	SGCE	ENST00000445866.7	7	94524204	94656572	Adipose_Subcutaneous	-4.6916	5.91e-07	7.86e-05	0.00499501	rs13073	1.35e-10	7.93e-113	FALSE		0.0503789
ENSG00000127990	Breast (ER+)	SGCE	ENST00000642707.1	7	94524204	94656572	Adipose_Subcutaneous	-6.31126	5.91e-07	1.08e-08	0.036963	rs13073	1.35e-10	1	TRUE		0.0503789
ENSG00000127990	Breast (ER+)	SGCE	ENST00000645624.1	7	94524204	94656572	Adipose_Subcutaneous	5.59721	5.91e-07	6.75e-07	0.047952	rs13073	1.35e-10	1.99e-48	FALSE		0.0503789
ENSG00000127990	Breast (ER+)	SGCE	ENST00000647031.1	7	94524204	94656572	Adipose_Subcutaneous	-5.5169	5.91e-07	1.04e-06	0.0499501	rs1879854	2e-10	3.92e-62	FALSE		0.0503789
ENSG00000242265	Breast (ER+)	PEG10	ENST00000482108.1	7	94656325	94669695	Adipose_Visceral_Omentum	-3.79468	0.0172618	0.000443508	0.001998	rs13073	1.35e-10	3.29e-121	FALSE	0.99972	0.119491
ENSG00000105852	Breast (ER+)	PON3	ENST00000451904.5	7	95359872	95396375	Vagina	3.54921	0.0460011	0.00270471	0.020979	rs13073	1.35e-10	8.48e-139	FALSE		0.00371978
ENSG00000196367	Breast (ER+)	TRRAP	ENST00000360902.2	7	98877933	99050831	Adipose_Subcutaneous	-3.2959	0.00801992	0.00196213	0.023976	rs4439053	2.44e-05	5.06e-31	FALSE		0.350305
ENSG00000196367	Breast (ER+)	TRRAP	ENST00000628380.2	7	98877933	99050831	Adipose_Subcutaneous	-3.85165	0.00801992	0.000351968	0.016983	rs2527900	0.00417187	1	TRUE		0.350305
ENSG00000196367	Breast (ER+)	TRRAP	ENST00000456197.2	7	98877933	99050831	Adipose_Subcutaneous	-3.85165	0.00801992	0.000351968	0.013986	rs2527900	0.00417187	1	TRUE		0.350305
ENSG00000198742	Breast (ER+)	SMURF1	ENST00000480055.5	7	99027440	99144108	Cells_Cultured_fibroblasts	-4.655	0.000315097	3.24e-06	0.01998	rs2107718	3.52e-05	1	TRUE	0.00047239	0.096339
ENSG00000198742	Breast (ER+)	SMURF1	ENST00000361125.1	7	99027440	99144108	Cells_Cultured_fibroblasts	4.53933	0.000315097	5.64e-06	0.021978	rs2107718	3.52e-05	4e-14	FALSE	0.00047239	0.096339
ENSG00000106244	Breast (ER+)	PDAP1	ENST00000488214.1	7	99392048	99408597	Spleen	3.48267	0.0371824	0.0014893	0.010989	rs11769886	0.000493591	0.000293856	FALSE		0.0937895
ENSG00000197343	Breast (ER+)	ZNF655	ENST00000467680.5	7	99558406	99576453	Whole_Blood	-3.61627	0.0248422	0.00119549	0.002997	rs11769886	0.000493591	0.795683	TRUE		0.00238697
ENSG00000282301	Breast (ER+)	CYP3A7-CYP3A51P	ENST00000620220.6	7	99684957	99735102	Adipose_Subcutaneous	-4.25837	0.00125538	0	0.001998	rs11769886	0.000493591	3.95e-05	FALSE	9.6499e-12
ENSG00000106261	Breast (ER+)	ZKSCAN1	ENST00000426572.5	7	100015572	100041689	Spleen	3.37272	0.0468311	0.00223292	0.024975	rs11769886	0.000493591	8.61e-08	FALSE	0.99982	0.0797016
ENSG00000106290	Breast (ER+)	TAF6	ENST00000497233.1	7	100106876	100119841	Uterus	3.94565	0.0268058	0.00135291	0.00499501	rs11769886	0.000493591	0.0650166	FALSE		0.0239255
ENSG00000106290	Breast (ER+)	TAF6	ENST00000451699.5	7	100106876	100119841	Vagina	3.75575	0.0370033	0.00276517	0.00899101	rs11769886	0.000493591	0.00076031	FALSE		0.0239255
ENSG00000066923	Breast (ER+)	STAG3	ENST00000451963.1	7	100177563	100214387	Adipose_Visceral_Omentum	4.25248	0.00372429	6.34e-05	0.00499501	rs11769886	0.000493591	0.686598	TRUE		0.0180186
ENSG00000066923	Breast (ER+)	STAG3	ENST00000477469.1	7	100177563	100214387	Ovary	3.89817	0.0223239	0.00116306	0.00899101	rs11769886	0.000493591	0.00210807	FALSE		0.0180186
ENSG00000160813	Breast (ER+)	PPP1R35	ENST00000470295.5	7	100435282	100436497	Uterus	3.42726	0.0441367	0.00243878	0.037962	rs11769886	0.000493591	0.478792	TRUE	6.1591e-11	0.00167681
ENSG00000185955	Breast (ER+)	SPACDR	ENST00000332375.4	7	100456620	100464260	Adipose_Subcutaneous	3.75429	0.00695374	0	0.00699301	rs11769886	0.000493591	1.87e-08	FALSE	0.90061	0.00224864
ENSG00000106351	Breast (ER+)	AGFG2	ENST00000477022.1	7	100539203	100568220	Vagina	3.40091	0.0438435	0.00201482	0.035964	rs11769886	0.000493591	1.36e-07	FALSE		0.0117729
ENSG00000106336	Breast (ER+)	FBXO24	ENST00000461079.5	7	100583982	100601117	Spleen	4.09132	0.00568739	0.000128676	0.003996	rs11769886	0.000493591	0.970513	TRUE		0.00697321
ENSG00000106336	Breast (ER+)	FBXO24	ENST00000241071.11	7	100583982	100601117	Adipose_Visceral_Omentum	3.58823	0.0184456	0.000332926	0.002997	rs11769886	0.000493591	1.97e-07	FALSE		0.00697321
ENSG00000106333	Breast (ER+)	PCOLCE	ENST00000472348.1	7	100602363	100608175	Adipose_Subcutaneous	3.76322	0.0221816	0.000670949	0.010989	rs11769886	0.000493591	1.2e-07	FALSE	7.4317e-09	0.00177222
ENSG00000106333	Breast (ER+)	PCOLCE	ENST00000460002.1	7	100602363	100608175	Cells_EBV-transformed_lymphocytes	3.65171	0.0244677	0.00104201	0.003996	rs11769886	0.000493591	6.44e-10	FALSE	7.4317e-09	0.00177222
ENSG00000172354	Breast (ER+)	GNB2	ENST00000451587.5	7	100673567	100679174	Uterus	-3.57796	0.0289351	0.00242403	0.00499501	rs11769886	0.000493591	4.79e-06	FALSE	0.99995	0.284629
ENSG00000146830	Breast (ER+)	GIGYF1	ENST00000646601.1	7	100679507	100694250	Vagina	3.75439	0.0191809	0.000695057	0.00499501	rs11769886	0.000493591	0.000179404	FALSE	4.3365e-16	0.0469788
ENSG00000128563	Breast (ER+)	PRKRIP1	ENST00000462601.5	7	102363872	102426676	Ovary	3.76036	0.0131618	0.00101801	0.021978	rs12668796	4.05e-05	1.03e-05	FALSE	1.0724e-06	0.003095
ENSG00000128563	Breast (ER+)	PRKRIP1	ENST00000468316.1	7	102363872	102426676	Ovary	3.73591	0.0131618	0.00112221	0.033966	rs6961094	4.71e-11	1.33e-08	FALSE	1.0724e-06	0.003095
ENSG00000005075	Breast (ER+)	POLR2J	ENST00000393794.4	7	102473128	102478922	Uterus	-3.46765	0.021437	0.000525022	0.046953	rs6961094	4.71e-11	8.72e-10	FALSE	7.9495e-06	0.0177124
ENSG00000005075	Breast (ER+)	POLR2J	ENST00000393794.4	7	102473128	102478922	Uterus	-3.46765	0.021437	0.000525022	0.046953	rs6961094	4.71e-11	1	TRUE	7.9495e-06	0.0177124
ENSG00000105819	Breast (ER+)	PMPCB	ENST00000498530.5	7	103297407	103331818	Cells_Cultured_fibroblasts	4.00648	0.00522021	6.16e-05	0.024975	rs7800548	5.38e-05	1	TRUE		0.00156498
ENSG00000288558	Breast (ER+)	DUS4L-BCAP29	ENST00000673992.1	7	107563971	107623317	Whole_Blood	3.43724	0.0451168	0.00117536	0.000999001	rs3801969	0.000819409	1	TRUE
ENSG00000128607	Breast (ER+)	KLHDC10	ENST00000463413.1	7	130070534	130135705	Spleen	-4.01567	0.00582466	0.000118556	0.002997	rs205734	1.54e-09	0.166071	FALSE	0.94962	0.0996303
ENSG00000146842	Breast (ER+)	TMEM209	ENST00000473456.5	7	130164713	130207770	Vagina	3.37353	0.0284868	0.000742111	0.00699301	rs205734	1.54e-09	0.433966	TRUE	0.0036972	0.0033247
ENSG00000106484	Breast (ER+)	MEST	ENST00000223215.10	7	130486171	130506465	Vagina	5.81957	7.2e-06	5.31e-08	0.000999001	rs205743	4.45e-09	0.999944	TRUE	0.9584	0.0664834
ENSG00000158623	Breast (ER+)	COPG2	ENST00000617523.1	7	130506238	130668748	Ovary	4.93993	9.01e-05	7.81e-07	0.001998	rs205734	1.54e-09	0.999997	TRUE	0.014194	0.0173874
ENSG00000059377	Breast (ER+)	TBXAS1	ENST00000469630.1	7	139777051	140020325	Adipose_Subcutaneous	-5.03177	0.000441458	5.35e-06	0.000999001	rs17161443	2.13e-07	1	TRUE		0.00066802
ENSG00000106144	Breast (ER+)	CASP2	ENST00000472067.1	7	143288215	143307696	Spleen	6.55869	3.05e-08	1.09e-10	0.000999001	rs13228908	0.00282461	1	TRUE		0.0245497
ENSG00000082014	Breast (ER+)	SMARCD3	ENST00000469154.5	7	151238764	151277896	Whole_Blood	-3.7013	0.0182399	0.000857995	0.000999001	rs6977081	0.000214499	0.000156438	TRUE		0.0653283
ENSG00000082014	Breast (ER+)	SMARCD3	ENST00000485592.5	7	151238764	151277896	Whole_Blood	-3.7013	0.0182399	0.000857995	0.000999001	rs6977081	0.000214499	0.000156438	TRUE		0.0653283
ENSG00000106617	Breast (ER+)	PRKAG2	ENST00000474383.1	7	151556124	151877214	Ovary	4.15856	0.0107815	0.000640512	0.012987	rs6977081	0.000214499	1	TRUE		0.0743005
ENSG00000105993	Breast (ER+)	DNAJB6	ENST00000441291.5	7	157335381	157417439	Spleen	-3.63427	0.0423415	0.00223012	0.00499501	rs6946878	0.000315094	1	TRUE		0.0799761
ENSG00000079459	Breast (ER+)	FDFT1	ENST00000528812.5	8	11795573	11839395	Adipose_Visceral_Omentum	3.88941	0.0352179	0.00150732	0.00499501	rs7005030	0.000112431	1	TRUE		0.00568067
ENSG00000104763	Breast (ER+)	ASAH1	ENST00000637752.1	8	18055992	18084998	Spleen	-4.15117	0.0181909	0.00145546	0.00499501	rs6586684	0.000365103	0.000663577	TRUE		0.00278515
ENSG00000104763	Breast (ER+)	ASAH1	ENST00000637898.1	8	18055992	18084998	Spleen	-3.99817	0.0181909	0.00280869	0.002997	rs6586684	0.000365103	0.000176225	TRUE		0.00278515
ENSG00000104613	Breast (ER+)	INTS10	ENST00000522114.5	8	19817391	19852083	Spleen	3.88608	0.0105506	0.00132441	0.000999001	rs2410612	0.000101878	0.0964838	TRUE		0.168166
ENSG00000104613	Breast (ER+)	INTS10	ENST00000520670.1	8	19817391	19852083	Spleen	-3.85946	0.0105506	0.00135862	0.012987	rs2410612	0.000101878	0.000279773	FALSE		0.168166
ENSG00000104613	Breast (ER+)	INTS10	ENST00000523143.1	8	19817391	19852083	Spleen	-3.90744	0.0105506	0.00121263	0.000999001	rs2410612	0.000101878	0.0223739	FALSE		0.168166
ENSG00000104613	Breast (ER+)	INTS10	ENST00000521357.5	8	19817391	19852083	Cells_Cultured_fibroblasts	3.89554	0.00661641	0.00117576	0.043956	rs2410612	0.000101878	0.0116915	FALSE		0.168166
ENSG00000104613	Breast (ER+)	INTS10	ENST00000522081.1	8	19817391	19852083	Cells_EBV-transformed_lymphocytes	-3.84416	0.00895636	0.00193546	0.017982	rs2410612	0.000101878	0.190183	TRUE		0.168166
ENSG00000104613	Breast (ER+)	INTS10	ENST00000522114.5	8	19817391	19852083	Adipose_Subcutaneous	3.88608	0.00605217	0.000815021	0.000999001	rs2410612	0.000101878	0.0940935	TRUE		0.168166
ENSG00000104613	Breast (ER+)	INTS10	ENST00000520827.1	8	19817391	19852083	Cells_Cultured_fibroblasts	3.89852	0.00661641	0.00116137	0.000999001	rs2410612	0.000101878	0.0232478	FALSE		0.168166
ENSG00000104613	Breast (ER+)	INTS10	ENST00000521357.5	8	19817391	19852083	Cells_EBV-transformed_lymphocytes	3.84416	0.00895636	0.00193546	0.018981	rs2410612	0.000101878	0.190183	TRUE		0.168166
ENSG00000104613	Breast (ER+)	INTS10	ENST00000523772.1	8	19817391	19852083	Cells_EBV-transformed_lymphocytes	-3.84416	0.00895636	0.00193546	0.01998	rs2410612	0.000101878	0.190183	TRUE		0.168166
ENSG00000104613	Breast (ER+)	INTS10	ENST00000523143.1	8	19817391	19852083	Adipose_Subcutaneous	-3.88608	0.00605217	0.000815021	0.000999001	rs2410612	0.000101878	0.0940935	TRUE		0.168166
ENSG00000104613	Breast (ER+)	INTS10	ENST00000518424.1	8	19817391	19852083	Cells_EBV-transformed_lymphocytes	3.84416	0.00895636	0.00193546	0.015984	rs2410612	0.000101878	0.190183	TRUE		0.168166
ENSG00000104613	Breast (ER+)	INTS10	ENST00000522081.1	8	19817391	19852083	Adipose_Subcutaneous	-3.88608	0.00605217	0.000815021	0.000999001	rs2410612	0.000101878	0.0940935	FALSE		0.168166
ENSG00000104613	Breast (ER+)	INTS10	ENST00000518799.1	8	19817391	19852083	Cells_EBV-transformed_lymphocytes	3.84416	0.00895636	0.00193546	0.024975	rs2410612	0.000101878	0.190183	TRUE		0.168166
ENSG00000104613	Breast (ER+)	INTS10	ENST00000523869.1	8	19817391	19852083	Adipose_Subcutaneous	3.88608	0.00605217	0.000815021	0.000999001	rs2410612	0.000101878	0.0940935	TRUE		0.168166
ENSG00000104613	Breast (ER+)	INTS10	ENST00000521758.5	8	19817391	19852083	Cells_Cultured_fibroblasts	3.88608	0.00661641	0.00117576	0.000999001	rs2410612	0.000101878	0.094188	TRUE		0.168166
ENSG00000104613	Breast (ER+)	INTS10	ENST00000522081.1	8	19817391	19852083	Cells_Cultured_fibroblasts	-3.88608	0.00661641	0.00117576	0.000999001	rs2410612	0.000101878	0.0968166	TRUE		0.168166
ENSG00000104613	Breast (ER+)	INTS10	ENST00000523846.1	8	19817391	19852083	Adipose_Subcutaneous	-3.94425	0.00605217	0.000640409	0.017982	rs2410612	0.000101878	0.0231872	FALSE		0.168166
ENSG00000104613	Breast (ER+)	INTS10	ENST00000523846.1	8	19817391	19852083	Adipose_Visceral_Omentum	-3.71654	0.0384036	0.00201967	0.048951	rs2410612	0.000101878	0.000106169	FALSE		0.168166
ENSG00000104613	Breast (ER+)	INTS10	ENST00000520670.1	8	19817391	19852083	Cells_EBV-transformed_lymphocytes	-3.84416	0.00895636	0.00193546	0.016983	rs2410612	0.000101878	0.190183	TRUE		0.168166
ENSG00000104613	Breast (ER+)	INTS10	ENST00000520985.1	8	19817391	19852083	Adipose_Subcutaneous	-3.88608	0.00605217	0.000815021	0.000999001	rs2410612	0.000101878	0.0940935	TRUE		0.168166
ENSG00000104613	Breast (ER+)	INTS10	ENST00000518799.1	8	19817391	19852083	Cells_Cultured_fibroblasts	3.88608	0.00661641	0.00117576	0.000999001	rs2410612	0.000101878	0.0968166	TRUE		0.168166
ENSG00000168487	Breast (ER+)	BMP1	ENST00000471755.5	8	22165140	22212326	Ovary	-3.6812	0.0348718	0.00208921	0.001998	rs17746902	3.24e-05	0.382504	TRUE		0.0644587
ENSG00000168495	Breast (ER+)	POLR3D	ENST00000519237.5	8	22245133	22254601	Uterus	-3.68334	0.0195827	0.000690601	0.000999001	rs17746902	3.24e-05	0.00518487	FALSE		0.0051405
ENSG00000241852	Breast (ER+)	C8orf58	ENST00000475994.1	8	22599599	22604150	Adipose_Subcutaneous	-3.65587	0.0263962	0.000768932	0.00499501	rs17746902	3.24e-05	0.0328702	FALSE	0.20309	0.0118803
ENSG00000158941	Breast (ER+)	CCAR2	ENST00000521301.5	8	22604757	22620964	Vagina	4.53068	0.0019307	4.12e-05	0.000999001	rs7004793	1.12e-05	0.114544	TRUE	1	0.0781087
ENSG00000008853	Breast (ER+)	RHOBTB2	ENST00000517528.1	8	22987417	23020509	Adipose_Visceral_Omentum	-3.94187	0.00859425	0.0001617	0.000999001	rs310302	3.49e-09	0.936916	TRUE	0.0031003	0.042788
ENSG00000015592	Breast (ER+)	STMN4	ENST00000350889.8	8	27235308	27258420	Adipose_Visceral_Omentum	3.93987	0.00365703	0	0.001998	rs11776293	5.65e-06	0.000269808	FALSE	0.96306	0.0464105
ENSG00000015592	Breast (ER+)	STMN4	ENST00000523048.5	8	27235308	27258420	Vagina	3.61622	0.0274609	0.00119575	0.002997	rs11776293	5.65e-06	0.000207196	FALSE	0.96306	0.0464105
ENSG00000120899	Breast (ER+)	PTK2B	ENST00000495097.1	8	27311482	27459391	Spleen	-3.79138	0.0367265	0.00179773	0.017982	rs11778040	1.74e-05	0.0526344	TRUE	0.9572	0.0559987
ENSG00000147421	Breast (ER+)	HMBOX1	ENST00000521516.5	8	28890395	29064764	Adipose_Visceral_Omentum	3.63338	0.0373751	0.00167837	0.020979	rs7463114	2.74e-18	0.00702997	FALSE		0.189538
ENSG00000120875	Breast (ER+)	DUSP4	ENST00000240100.7	8	29333064	29350684	Spleen	-4.09957	0.00166837	0	0.014985	rs7463114	2.74e-18	0.992403	TRUE	0.18573	0.0507923
ENSG00000104660	Breast (ER+)	LEPROTL1	ENST00000650149.1	8	30095408	30177208	Ovary	3.91759	0.0117161	0.000447196	0.030969	rs7463114	2.74e-18	0.0034427	FALSE		0.0292589
ENSG00000147475	Breast (ER+)	ERLIN2	ENST00000647813.1	8	37736601	37758422	Uterus	-5.31563	7.13e-05	8.5e-07	0.000999001	rs10955009	3.38e-13	0.999581	TRUE	0.54681	0.0250081
ENSG00000147475	Breast (ER+)	ERLIN2	ENST00000519638.3	8	37736601	37758422	Uterus	3.5837	7.13e-05	0.00271011	0.000999001	rs10955009	3.38e-13	0.000290022	FALSE	0.54681	0.0250081
ENSG00000129691	Breast (ER+)	ASH2L	ENST00000428278.6	8	38105493	38144076	Vagina	3.63988	0.0345589	0.0016366	0.00899101	rs6998793	0.00011472	0.02644	FALSE		0.110821
ENSG00000104381	Breast (ER+)	GDAP1	ENST00000674865.1	8	74320613	74518007	Vagina	-6.11496	3.99e-06	2.7e-08	0.003996	rs2926585	3.05e-17	0.0019581	TRUE		0.0130059
ENSG00000104381	Breast (ER+)	GDAP1	ENST00000434412.3	8	74320613	74518007	Cells_Cultured_fibroblasts	4.1358	0.000852906	0.000495217	0.046953	rs2926585	3.05e-17	0.000558345	FALSE		0.0130059
ENSG00000104381	Breast (ER+)	GDAP1	ENST00000674710.1	8	74320613	74518007	Cells_Cultured_fibroblasts	4.9015	0.000852906	1.33e-05	0.038961	rs2926585	3.05e-17	0.00541602	TRUE		0.0130059
ENSG00000104381	Breast (ER+)	GDAP1	ENST00000675060.1	8	74320613	74518007	Adipose_Subcutaneous	4.94014	0.00126895	2.03e-05	0.01998	rs2926585	3.05e-17	0.00144155	TRUE		0.0130059
ENSG00000104381	Breast (ER+)	GDAP1	ENST00000675625.1	8	74320613	74518007	Vagina	-5.63574	3.99e-06	4.88e-07	0.00799201	rs2926585	3.05e-17	0.000166963	FALSE		0.0130059
ENSG00000205189	Breast (ER+)	ZBTB10	ENST00000430430.5	8	80485619	80526265	Cells_Cultured_fibroblasts	3.48179	0.0155488	0	0.00799201	rs1445561	0.00281564	1	TRUE	0.044102	0.208308
ENSG00000170289	Breast (ER+)	CNGB3	ENST00000519777.1	8	86553977	86743675	Uterus	-3.39721	0.0271806	0.00136155	0.000999001	rs2453436	0.000402466	1	TRUE		0.00085846
ENSG00000186106	Breast (ER+)	ANKRD46	ENST00000521345.1	8	100509752	100559784	Adipose_Subcutaneous	4.33709	0.00383924	7.22e-05	0.011988	rs16867692	2.1e-09	1.78e-36	FALSE	0.3118	0.0567538
ENSG00000186106	Breast (ER+)	ANKRD46	ENST00000524319.1	8	100509752	100559784	Vagina	-3.65328	0.0394429	0.00207131	0.03996	rs16867692	2.1e-09	1.7e-37	FALSE	0.3118	0.0567538
ENSG00000070756	Breast (ER+)	PABPC1	ENST00000676655.1	8	100685816	100722809	Uterus	4.59526	0.000430553	0.00012102	0.047952	rs618854	9.49e-06	1.71e-18	FALSE		0.2318
ENSG00000070756	Breast (ER+)	PABPC1	ENST00000677285.1	8	100685816	100722809	Ovary	-3.88234	0.00309436	0.00248293	0.034965	rs16867692	2.1e-09	2.59e-20	FALSE		0.2318
ENSG00000070756	Breast (ER+)	PABPC1	ENST00000523636.5	8	100685816	100722809	Ovary	-4.41723	0.00309436	0.000269926	0.01998	rs16867692	2.1e-09	6.69e-35	FALSE		0.2318
ENSG00000070756	Breast (ER+)	PABPC1	ENST00000519100.6	8	100685816	100722809	Vagina	5.48361	9.03e-05	1.25e-06	0.001998	rs16867692	2.1e-09	9.27e-19	FALSE		0.2318
ENSG00000070756	Breast (ER+)	PABPC1	ENST00000520804.2	8	100685816	100722809	Uterus	4.8431	0.000430553	3.71e-05	0.02997	rs618854	9.49e-06	5.11e-19	FALSE		0.2318
ENSG00000070756	Breast (ER+)	PABPC1	ENST00000677140.1	8	100685816	100722809	Uterus	5.07529	0.000430553	1.12e-05	0.014985	rs618854	9.49e-06	1.2e-18	FALSE		0.2318
ENSG00000070756	Breast (ER+)	PABPC1	ENST00000677380.1	8	100685816	100722809	Vagina	4.54298	9.03e-05	0.00016639	0.018981	rs16867692	2.1e-09	1.55e-35	FALSE		0.2318
ENSG00000070756	Breast (ER+)	PABPC1	ENST00000521865.6	8	100685816	100722809	Ovary	-4.01553	0.00309436	0.00148284	0.000999001	rs16867692	2.1e-09	1	TRUE		0.2318
ENSG00000070756	Breast (ER+)	PABPC1	ENST00000677775.1	8	100685816	100722809	Ovary	-4.29411	0.00309436	0.000456026	0.00799201	rs553217	6.8e-06	2.07e-32	FALSE		0.2318
ENSG00000070756	Breast (ER+)	PABPC1	ENST00000522387.5	8	100685816	100722809	Ovary	-4.42697	0.00309436	0.000258024	0.000999001	rs16867692	2.1e-09	1	TRUE		0.2318
ENSG00000120963	Breast (ER+)	ZNF706	ENST00000523146.1	8	101177878	101206193	Cells_Cultured_fibroblasts	4.14228	0.00956614	0.000240705	0.014985	rs16867692	2.1e-09	2.64e-30	FALSE		0.250231
ENSG00000120963	Breast (ER+)	ZNF706	ENST00000519916.1	8	101177878	101206193	Vagina	4.27642	0.00455509	0.000113954	0.000999001	rs16867692	2.1e-09	3.23e-22	FALSE		0.250231
ENSG00000120963	Breast (ER+)	ZNF706	ENST00000520454.1	8	101177878	101206193	Adipose_Subcutaneous	4.16164	0.00420389	6.32e-05	0.042957	rs10094328	4.66e-06	7.47e-36	FALSE		0.250231
ENSG00000120963	Breast (ER+)	ZNF706	ENST00000519103.1	8	101177878	101206193	Whole_Blood	4.55399	0.00204244	2.63e-05	0.032967	rs16867692	2.1e-09	3.79e-31	FALSE		0.250231
ENSG00000104490	Breast (ER+)	NCALD	ENST00000518166.5	8	101686542	102124907	Whole_Blood	3.91143	0.022145	0.000642255	0.014985	rs16867692	2.1e-09	7.5e-25	FALSE	0.75201	0.0970625
ENSG00000048392	Breast (ER+)	RRM2B	ENST00000621845.1	8	102204502	102238961	Adipose_Visceral_Omentum	-4.21827	0.00244113	2.46e-05	0.01998	rs16867692	2.1e-09	1.15e-34	FALSE		0.0204032
ENSG00000104517	Breast (ER+)	UBR5	ENST00000521767.1	8	102252273	102412759	Ovary	-5.1945	0.000104885	1.64e-06	0.002997	rs16867692	2.1e-09	1	TRUE	1	0.423924
ENSG00000104517	Breast (ER+)	UBR5	ENST00000522327.1	8	102252273	102412759	Whole_Blood	3.76726	0.0173573	0.000330092	0.011988	rs16867692	2.1e-09	3.63e-25	FALSE	1	0.423924
ENSG00000147650	Breast (ER+)	LRP12	ENST00000522046.1	8	104489231	104589258	Cells_Cultured_fibroblasts	-3.33364	0.0465305	0.00171437	0.028971	rs2957451	3.69e-09	1	TRUE	1	0.119692
ENSG00000104447	Breast (ER+)	TRPS1	ENST00000518018.1	8	115408496	115809673	Cells_EBV-transformed_lymphocytes	-4.34771	0.00293532	8.25e-05	0.000999001	rs3808478	6.55e-07	1	TRUE		0.329923
ENSG00000147677	Breast (ER+)	EIF3H	ENST00000518949.5	8	116642130	116766925	Vagina	3.6893	1.27e-05	0.00157411	0.014985	rs3808478	6.55e-07	5.35e-12	FALSE		0.0409047
ENSG00000147677	Breast (ER+)	EIF3H	ENST00000517974.1	8	116642130	116766925	Vagina	-5.66774	1.27e-05	1.01e-07	0.000999001	rs3808478	6.55e-07	1	TRUE		0.0409047
ENSG00000147677	Breast (ER+)	EIF3H	ENST00000518995.5	8	116642130	116766925	Cells_Cultured_fibroblasts	4.23848	0.00558802	0.000112519	0.000999001	rs3808478	6.55e-07	1	TRUE		0.0409047
ENSG00000156831	Breast (ER+)	NSMCE2	ENST00000517315.1	8	125091679	125367120	Uterus	4.01946	0.0145237	0.000524995	0.02997	rs4871503	4.53e-05	1	TRUE		0.00973397
ENSG00000136997	Breast (ER+)	MYC	ENST00000520751.1	8	127735434	127742951	Adipose_Subcutaneous	-6.35697	1.8e-07	6.17e-10	0.015984	rs418269	1.35e-46	0.919739	TRUE	1	0.363874
ENSG00000136997	Breast (ER+)	MYC	ENST00000259523.10	8	127735434	127742951	Adipose_Subcutaneous	-6.36929	1.8e-07	5.7e-10	0.01998	rs418269	1.35e-46	0.000115968	FALSE	1	0.363874
ENSG00000136997	Breast (ER+)	MYC	ENST00000652288.1	8	127735434	127742951	Ovary	6.69208	2.62e-08	6.6e-11	0.012987	rs418269	1.35e-46	0.0783963	FALSE	1	0.363874
ENSG00000008513	Breast (ER+)	ST3GAL1	ENST00000522285.1	8	133454848	133571926	Uterus	-3.71738	0.0322024	0.00161041	0.045954	rs1457478	0.00707415	1	TRUE	0.56675	0.0286272
ENSG00000160882	Breast (ER+)	CYP11B1	ENST00000519285.5	8	142872356	142879846	Adipose_Subcutaneous	3.34641	0.0221816	0	0.00799201	rs7843869	7.32e-06	1	TRUE	0.0054179	0.00124624
ENSG00000181135	Breast (ER+)	ZNF707	ENST00000525862.5	8	143684452	143713898	Adipose_Visceral_Omentum	3.83721	0.0165033	0.000995523	0.000999001	rs4875034	0.00012444	1	TRUE		0.00099236
ENSG00000181135	Breast (ER+)	ZNF707	ENST00000531985.5	8	143684452	143713898	Adipose_Visceral_Omentum	-3.83721	0.0165033	0.000995523	0.000999001	rs4875034	0.00012444	1	TRUE		0.00099236
ENSG00000179091	Breast (ER+)	CYC1	ENST00000533444.1	8	144095039	144097525	Uterus	-3.78455	0.00915866	0.000153988	0.000999001	rs4875034	0.00012444	3.24e-71	FALSE	0.8463	0.0121266
ENSG00000161016	Breast (ER+)	RPL8	ENST00000527914.5	8	144789765	144792587	Cells_Cultured_fibroblasts	-3.7657	0.0284018	0.00149473	0.000999001	rs7018433	0.0105878	1.73e-71	FALSE		0.686461
ENSG00000080503	Breast (ER+)	SMARCA2	ENST00000636367.1	9	1980290	2193624	Adipose_Subcutaneous	-4.19242	0.0118466	0.000331196	0.000999001	rs13289158	3.38e-05	1	TRUE		0.174982
ENSG00000120217	Breast (ER+)	CD274	ENST00000498261.1	9	5450503	5470566	Spleen	4.17069	0.00335476	6.07e-05	0.000999001	rs7037276	0.000581714	1	TRUE	0.98208	0.0259819
ENSG00000107077	Breast (ER+)	KDM4C	ENST00000489243.5	9	6720863	7175648	Cells_EBV-transformed_lymphocytes	-3.76	0.027628	0.00135931	0.000999001	rs10976815	0.000169913	1	TRUE		0.0301738
ENSG00000099810	Breast (ER+)	MTAP	ENST00000580718.1	9	21802636	21937651	Vagina	-4.05336	0.008831	0.000252437	0.021978	rs3217992	3.86e-14	0.0517751	TRUE		0.00657782
ENSG00000147889	Breast (ER+)	CDKN2A	ENST00000578845.2	9	21967752	21995301	Cells_Cultured_fibroblasts	3.95627	3.97e-05	0.000380649	0.023976	rs3217992	3.86e-14	0.000181198	FALSE		0.0176157
ENSG00000137054	Breast (ER+)	POLR1E	ENST00000442009.6	9	37485948	37503697	Whole_Blood	-3.30452	0.043504	0.000951397	0.003996	rs1475414	0.00065049	1	TRUE		0.00424885
ENSG00000155621	Breast (ER+)	C9orf85	ENST00000486911.2	9	71911510	71986054	Adipose_Subcutaneous	3.3682	0.0347564	0.000756612	0.00699301	rs7046711	0.00191697	1	TRUE		0.00137208
ENSG00000182150	Breast (ER+)	ERCC6L2	ENST00000682748.1	9	95871264	96121154	Adipose_Visceral_Omentum	-4.98813	0.000587148	7.32e-06	0.000999001	rs2405064	2.17e-07	1	TRUE		0.0188796
ENSG00000119318	Breast (ER+)	RAD23B	ENST00000358015.8	9	107283137	107332192	Whole_Blood	-6.51568	6.13e-08	7.24e-11	0.0499501	rs630965	1.83e-56	1	TRUE	1	0.294198
ENSG00000136826	Breast (ER+)	KLF4	ENST00000497048.5	9	107484852	107490482	Ovary	-8.13185	2.02e-12	2.11e-15	0.00899101	rs630965	1.83e-56	1	TRUE	0.77304	0.217357
ENSG00000136826	Breast (ER+)	KLF4	ENST00000493306.1	9	107484852	107490482	Cells_Cultured_fibroblasts	7.70095	3.43e-11	5.4e-14	0.013986	rs630965	1.83e-56	1	TRUE	0.77304	0.217357
ENSG00000070061	Breast (ER+)	ELP1	ENST00000675335.1	9	108866898	108934328	Adipose_Subcutaneous	5.80274	2.4e-05	1.83e-07	0.012987	rs13294895	2.34e-18	1	TRUE		0.0121313
ENSG00000070061	Breast (ER+)	ELP1	ENST00000675580.1	9	108866898	108934328	Spleen	-11.2819	5.35e-25	5.96e-28	0.00599401	rs630965	1.83e-56	1	TRUE		0.0121313
ENSG00000119328	Breast (ER+)	ABITRAM	ENST00000466200.1	9	108934400	108950744	Spleen	8.52594	2.65e-14	4.55e-17	0.00699301	rs630965	1.83e-56	0.999909	TRUE	0.0011763	0.00113616
ENSG00000119326	Breast (ER+)	CTNNAL1	ENST00000374594.1	9	108942569	109013522	Ovary	-5.951	1.68e-06	1.07e-08	0.0499501	rs630965	1.83e-56	6.27e-11	FALSE	0.59871	0.00480508
ENSG00000106771	Breast (ER+)	TMEM245	ENST00000374586.8	9	109015135	109119947	Ovary	-8.97527	2.25e-15	1.13e-18	0.000999001	rs630965	1.83e-56	6.96e-09	FALSE		0.0159911
ENSG00000095203	Breast (ER+)	EPB41L4B	ENST00000374557.4	9	109171974	109321059	Cells_Cultured_fibroblasts	-4.95983	6.57e-05	0	0.043956	rs503238	4.74e-07	1.8e-07	FALSE	1	0.0638048
ENSG00000148219	Breast (ER+)	ASTN2	ENST00000373986.7	9	116423112	117415070	Cells_Cultured_fibroblasts	4.4148	0.00211165	3.03e-05	0.001998	rs1895062	1.32e-12	0.225971	TRUE	0.99959	0.0428237
ENSG00000148219	Breast (ER+)	ASTN2	ENST00000361209.6	9	116423112	117415070	Adipose_Visceral_Omentum	4.09579	0.00372429	4.21e-05	0.001998	rs1895062	1.32e-12	0.892114	TRUE	0.99959	0.0428237
ENSG00000119401	Breast (ER+)	TRIM32	ENST00000373983.2	9	116687305	116701300	Ovary	4.55332	0.000488991	5.28e-06	0.00699301	rs1895062	1.32e-12	0.327138	TRUE	0.41728	0.0191282
ENSG00000119487	Breast (ER+)	MAPKAP1	ENST00000444226.1	9	125437393	125707234	Cells_Cultured_fibroblasts	-4.26733	0.00815688	0.000197827	0.001998	rs2277158	7.01e-06	1	TRUE		0.273752
ENSG00000177125	Breast (ER+)	ZBTB34	ENST00000373452.2	9	126860639	126885878	Vagina	-3.30565	0.0215591	0	0.010989	rs2277158	7.01e-06	0.0403875	TRUE	1	0.221318
ENSG00000136828	Breast (ER+)	RALGPS1	ENST00000471643.1	9	126914774	127223166	Vagina	3.81657	0.0307726	0.00148851	0.00899101	rs2277158	7.01e-06	0.000609297	FALSE	1	0.168427
ENSG00000136854	Breast (ER+)	STXBP1	ENST00000637521.2	9	127579370	127696027	Adipose_Visceral_Omentum	-3.91748	0.0194677	0.000626355	0.003996	rs2277158	7.01e-06	6.18e-32	FALSE		0.479984
ENSG00000160401	Breast (ER+)	CFAP157	ENST00000373293.5	9	127706988	127716002	Cells_Cultured_fibroblasts	-4.08511	0.00393425	4.41e-05	0.00499501	rs10987639	0.00110878	5.63e-32	FALSE	0.31722	0.00100379
ENSG00000257524	Breast (ER+)		ENST00000643029.1	9	127867850	127906022	Adipose_Subcutaneous	3.77277	0.00656153	0	0.00899101	rs10987639	0.00110878	2.01e-31	FALSE
ENSG00000106976	Breast (ER+)	DNM1	ENST00000634267.2	9	128191655	128255248	Adipose_Visceral_Omentum	4.36078	0.00609636	0.000142558	0.002997	rs2148851	0.000186455	3.37e-32	FALSE		0.168886
ENSG00000107021	Breast (ER+)	TBC1D13	ENST00000372648.10	9	128787253	128810430	Uterus	-3.41984	0.0326274	0.00125318	0.017982	rs10988422	1.08e-05	1.03e-31	FALSE	4.8426e-06	0.0275652
ENSG00000095319	Breast (ER+)	NUP188	ENST00000550219.1	9	128947699	129007096	Uterus	-3.80612	0.0176175	0.000988138	0.000999001	rs2489642	0.000141163	7.41e-25	FALSE	6.3884e-05	0.0452545
ENSG00000148341	Breast (ER+)	SH3GLB2	ENST00000416230.1	9	129007036	129028331	Adipose_Subcutaneous	-3.53774	0.0363984	0.00121072	0.032967	rs10118377	0.000298868	1.72e-32	FALSE		0.0261765
ENSG00000148343	Breast (ER+)	MIGA2	ENST00000474639.5	9	129036621	129072082	Vagina	4.04059	0.0145995	0.000533178	0.000999001	rs3844048	0.00012963	7.33e-32	FALSE		0.0145412
ENSG00000136878	Breast (ER+)	USP20	ENST00000491053.5	9	129834698	129881828	Vagina	3.99881	0.00365372	0.000445626	0.045954	rs10988422	1.08e-05	1	TRUE	5.0421e-17	0.0279861
ENSG00000136878	Breast (ER+)	USP20	ENST00000496927.5	9	129834698	129881828	Vagina	3.99881	0.00365372	0.000445626	0.044955	rs10988422	1.08e-05	1	TRUE	5.0421e-17	0.0279861
ENSG00000136878	Breast (ER+)	USP20	ENST00000474895.6	9	129834698	129881828	Cells_Cultured_fibroblasts	3.625	0.0123739	0.00115585	0.000999001	rs10739751	0.000282377	5.22e-16	FALSE	5.0421e-17	0.0279861
ENSG00000126882	Breast (ER+)	FAM78A	ENST00000372271.4	9	131258076	131277365	Cells_Cultured_fibroblasts	-4.27	0.00206084	1.95e-05	0.000999001	rs10122844	0.00893692	1	TRUE	0.12544	0.0421318
ENSG00000160271	Breast (ER+)	RALGDS	ENST00000482648.5	9	133097720	133149334	Vagina	4.15007	0.0132766	0.000465331	0.001998	rs495828	1.08e-05	0.000172196	FALSE		0.0542283
ENSG00000148288	Breast (ER+)	GBGT1	ENST00000372043.7	9	133152948	133163933	Adipose_Subcutaneous	-3.87299	0.0208753	0.000645038	0.003996	rs495828	1.08e-05	0.00168576	TRUE	0.56634	0.00024695
ENSG00000160325	Breast (ER+)	CACFD1	ENST00000489519.1	9	133459965	133470848	Ovary	3.42315	0.0491552	0.00309497	0.013986	rs495828	1.08e-05	0.000181888	TRUE	0.024028	0.00188704
ENSG00000169925	Breast (ER+)	BRD3	ENST00000494743.1	9	134030305	134068535	Ovary	3.86756	0.00874896	0.000329783	0.000999001	rs495828	1.08e-05	0.00181156	TRUE		0.158521
ENSG00000169925	Breast (ER+)	BRD3	ENST00000473349.1	9	134030305	134068535	Ovary	-3.48364	0.00874896	0.00148394	0.040959	rs495828	1.08e-05	0.000232511	TRUE		0.158521
ENSG00000176101	Breast (ER+)	SSNA1	ENST00000322310.10	9	137188660	137190370	Uterus	3.66	0.0176175	0.00050443	0.000999001	rs28434439	0.000252215	1	TRUE	9.598e-06	0.00262393
ENSG00000264006	Breast (ER+)	AKR1C8	ENST00000648824.1	10	5153920	5185187	Adipose_Subcutaneous	4.13687	0.00465164	7.04e-05	0.002997	rs2797496	3.56e-07	1	TRUE
ENSG00000057608	Breast (ER+)	GDI2	ENST00000380181.7	10	5765223	5842132	Adipose_Subcutaneous	-3.42112	0.03056	0.00062363	0.032967	rs2797496	3.56e-07	0.000173771	TRUE	0.63414	0.0825049
ENSG00000170525	Breast (ER+)	PFKFB3	ENST00000360521.7	10	6144934	6254644	Vagina	3.64766	0.04374	0.00264639	0.043956	rs4748572	1.07e-06	0.00103528	TRUE		0.0447294
ENSG00000136770	Breast (ER+)	DNAJC1	ENST00000376980.8	10	21756548	22003769	Whole_Blood	-5.62064	6.54e-06	1.9e-08	0.003996	rs10828248	4.16e-21	8.24e-90	FALSE		0.0101782
ENSG00000148444	Breast (ER+)	COMMD3	ENST00000468469.5	10	22316386	22320306	Vagina	-5.54499	5.07e-10	2.06e-07	0.000999001	rs10828248	4.16e-21	1	TRUE		0.00139327
ENSG00000148444	Breast (ER+)	COMMD3	ENST00000472610.5	10	22316386	22320306	Vagina	-6.41761	5.07e-10	1.25e-09	0.000999001	rs10828248	4.16e-21	5.55e-28	FALSE		0.00139327
ENSG00000148444	Breast (ER+)	COMMD3	ENST00000463688.6	10	22316386	22320306	Vagina	-7.18902	5.07e-10	6.53e-12	0.000999001	rs10828248	4.16e-21	3.13e-52	FALSE		0.00139327
ENSG00000148444	Breast (ER+)	COMMD3	ENST00000471350.1	10	22316386	22320306	Vagina	-5.66429	5.07e-10	1.18e-07	0.034965	rs10828248	4.16e-21	9.68e-87	FALSE		0.00139327
ENSG00000168283	Breast (ER+)	BMI1	ENST00000496174.5	10	22321099	22331484	Vagina	-6.35365	3.67e-11	6.31e-10	0.000999001	rs10828248	4.16e-21	1	TRUE	0.99987	0.0984415
ENSG00000168283	Breast (ER+)	BMI1	ENST00000416820.5	10	22321099	22331484	Vagina	-7.76619	3.67e-11	2.43e-14	0.010989	rs10828248	4.16e-21	5.55e-28	FALSE	0.99987	0.0984415
ENSG00000168283	Breast (ER+)	BMI1	ENST00000456675.2	10	22321099	22331484	Uterus	-6.50597	1.15e-07	4.63e-10	0.026973	rs10828248	4.16e-21	1e-82	FALSE	0.99987	0.0984415
ENSG00000168283	Breast (ER+)	BMI1	ENST00000602523.1	10	22321099	22331484	Whole_Blood	-7.80288	6.49e-12	1.82e-14	0.00599401	rs10828248	4.16e-21	9.67e-28	FALSE	0.99987	0.0984415
ENSG00000168283	Breast (ER+)	BMI1	ENST00000442508.5	10	22321099	22331484	Whole_Blood	7.9133	6.49e-12	7.52e-15	0.00699301	rs10828248	4.16e-21	1	TRUE	0.99987	0.0984415
ENSG00000107890	Breast (ER+)	ANKRD26	ENST00000674670.1	10	26973793	27100494	Spleen	3.79829	0.0379514	0.00203974	0.003996	rs1690690	0.000619166	1	TRUE		0.00242826
ENSG00000165322	Breast (ER+)	ARHGAP12	ENST00000396144.8	10	31805398	31928876	Whole_Blood	3.77012	0.0206845	0.000489509	0.010989	rs1251389	0.000350613	1	TRUE	0.00067424	0.0238389
ENSG00000120616	Breast (ER+)	EPC1	ENST00000667706.1	10	32267751	32378798	Adipose_Subcutaneous	4.8269	0.000473425	4.16e-06	0.000999001	rs1251389	0.000350613	0.000183651	TRUE		0.29995
ENSG00000150093	Breast (ER+)	ITGB1	ENST00000417122.7	10	32887273	33005792	Cells_Cultured_fibroblasts	-3.86981	0.0400078	0.00185166	0.00499501	rs2370716	0.000958867	0.00087595	TRUE		0.0850523
ENSG00000148498	Breast (ER+)	PARD3	ENST00000545260.5	10	34109560	34815325	Ovary	4.70331	0.000954158	2.05e-05	0.001998	rs12247780	0.00036854	1	TRUE	0.10052	0.0888025
ENSG00000075407	Breast (ER+)	ZNF37A	ENST00000638053.1	10	38094334	38150293	Ovary	-3.47843	0.0429924	0.00252179	0.000999001	rs7089520	1.76e-05	0.000169748	FALSE	0.0017339	0.00162307
ENSG00000075407	Breast (ER+)	ZNF37A	ENST00000638053.1	10	38094334	38150293	Cells_EBV-transformed_lymphocytes	-4.43268	0.00131354	2.79e-05	0.038961	rs7089520	1.76e-05	0.0162565	TRUE	0.0017339	0.00162307
ENSG00000243660	Breast (ER+)	ZNF487	ENST00000456416.6	10	43436841	43483181	Whole_Blood	-3.39474	0.0348668	0.000686944	0.003996	rs158377	0.000238864	1	TRUE		0.00418289
ENSG00000263639	Breast (ER+)	MSMB	ENST00000581478.5	10	46033307	46048180	Adipose_Visceral_Omentum	3.96	0.00595467	7.49e-05	0.00699301	rs3908727	0.000203778	0.000276949	FALSE	0.072056
ENSG00000265190	Breast (ER+)	ANXA8	ENST00000611843.4	10	47460162	47484158	Cells_Cultured_fibroblasts	3.88518	0.0174063	0.000511261	0.00999001	rs17697885	2.73e-05	0.571166	TRUE
ENSG00000107625	Breast (ER+)	DDX50	ENST00000373585.8	10	68901286	68946847	Uterus	-3.41956	0.0392051	0.00188165	0.00499501	rs768498	0.000113864	0.0238536	TRUE		0.0322018
ENSG00000156502	Breast (ER+)	SUPV3L1	ENST00000486661.1	10	69180234	69209099	Uterus	-3.33567	0.0392051	0.00340375	0.003996	rs768498	0.000113864	0.0677848	TRUE	0.078279	0.0268381
ENSG00000156026	Breast (ER+)	MCU	ENST00000357157.10	10	72692143	72887694	Cells_Cultured_fibroblasts	-3.57295	0.0365667	0.00176491	0.00999001	rs12644	4.15e-05	0.000259354	FALSE		0.0989541
ENSG00000122884	Breast (ER+)	P4HA1	ENST00000373008.6	10	73007217	73096974	Uterus	3.50542	0.0409124	0.00227942	0.003996	rs12644	4.15e-05	0.000463188	FALSE	0.98488	0.0328396
ENSG00000122884	Breast (ER+)	P4HA1	ENST00000464310.2	10	73007217	73096974	Cells_EBV-transformed_lymphocytes	3.89025	0.0129177	0.000500696	0.000999001	rs12644	4.15e-05	0.942888	TRUE	0.98488	0.0328396
ENSG00000122882	Breast (ER+)	ECD	ENST00000430082.6	10	73130155	73169055	Vagina	-3.68362	0.0274609	0.00114974	0.000999001	rs12644	4.15e-05	0.000625618	FALSE		0.00179133
ENSG00000138286	Breast (ER+)	FAM149B1	ENST00000468462.1	10	73168119	73244504	Vagina	3.96895	0.0132766	0.000433138	0.000999001	rs12644	4.15e-05	0.943152	TRUE		0.00188214
ENSG00000182180	Breast (ER+)	MRPS16	ENST00000372945.8	10	73248843	73252693	Uterus	4.85491	0.000332168	4.82e-06	0.000999001	rs12644	4.15e-05	0.726885	TRUE	0.3849	0.00472895
ENSG00000166348	Breast (ER+)	USP54	ENST00000461520.5	10	73497538	73626117	Whole_Blood	3.77397	0.0236473	0.000642691	0.002997	rs12644	4.15e-05	0.000169013	FALSE		0.0305179
ENSG00000148660	Breast (ER+)	CAMK2G	ENST00000372765.5	10	73812501	73874591	Uterus	4.00937	0.0176207	0.000730582	0.022977	rs12644	4.15e-05	0.00145958	FALSE	0.99998	0.129236
ENSG00000133678	Breast (ER+)	TMEM254	ENST00000472622.5	10	80078646	80092557	Ovary	3.85112	0.0191603	0.00105821	0.016983	rs704007	3.43e-14	1	TRUE	3.8337e-06	0.00105402
ENSG00000133678	Breast (ER+)	TMEM254	ENST00000472622.5	10	80078646	80092557	Ovary	3.85112	0.0191603	0.00105821	0.016983	rs704007	3.43e-14	4.74e-21	FALSE	3.8337e-06	0.00105402
ENSG00000133678	Breast (ER+)	TMEM254	ENST00000372274.5	10	80078646	80092557	Cells_Cultured_fibroblasts	7.65316	6.39e-11	1.18e-13	0.000999001	rs1269867	2.26e-14	1	TRUE	3.8337e-06	0.00105402
ENSG00000133678	Breast (ER+)	TMEM254	ENST00000450179.1	10	80078646	80092557	Adipose_Visceral_Omentum	4.86149	0.00066085	8.16e-06	0.036963	rs4980031	1.05e-13	0.817601	TRUE	3.8337e-06	0.00105402
ENSG00000133678	Breast (ER+)	TMEM254	ENST00000476173.5	10	80078646	80092557	Cells_Cultured_fibroblasts	-5.09553	6.39e-11	2.09e-06	0.01998	rs1269867	2.26e-14	1	TRUE	3.8337e-06	0.00105402
ENSG00000173269	Breast (ER+)	MMRN2	ENST00000488950.1	10	86935540	86969481	Adipose_Visceral_Omentum	3.43237	0.0373751	0.00119664	0.001998	rs2803566	0.000808116	0.000239975	FALSE		0.00254583
ENSG00000173267	Breast (ER+)	SNCG	ENST00000348795.8	10	86958599	86963258	Adipose_Visceral_Omentum	3.50551	0.0377509	0.0013672	0.003996	rs11202030	0.00334165	0.014492	TRUE	9.4276e-05	0.00328739
ENSG00000026103	Breast (ER+)	FAS	ENST00000357339.6	10	88953813	89029605	Cells_EBV-transformed_lymphocytes	4.09411	0.0122015	0.000593313	0.00499501	rs1332327	0.000312572	0.000156612	TRUE		0.0263773
ENSG00000152782	Breast (ER+)	PANK1	ENST00000461829.1	10	89579497	89645242	Vagina	-3.42562	0.0234225	0.00184022	0.00699301	rs7900020	0.00102312	0.000157304	TRUE	0.12591	0.0290977
ENSG00000152782	Breast (ER+)	PANK1	ENST00000488482.1	10	89579497	89645242	Vagina	3.42562	0.0234225	0.00184022	0.00699301	rs7900020	0.00102312	0.000157304	TRUE	0.12591	0.0290977
ENSG00000180628	Breast (ER+)	PCGF5	ENST00000614189.4	10	91163012	91284337	Uterus	3.6521	0.0214182	0.00078032	0.00799201	rs1318550	0.000193563	1	TRUE	0.98799	0.167694
ENSG00000138119	Breast (ER+)	MYOF	ENST00000485212.1	10	93306429	93482334	Uterus	3.60599	0.0399415	0.00248772	0.00799201	rs7085672	3.94e-05	1	TRUE		0.00099374
ENSG00000107821	Breast (ER+)	KAZALD1	ENST00000370200.6	10	101061989	101068131	Cells_Cultured_fibroblasts	-3.46648	0.0348039	0.00105463	0.00599401	rs11191161	9.3e-05	0.493989	TRUE	3.7193e-13	0.00127782
ENSG00000107831	Breast (ER+)	FGF8	ENST00000618991.5	10	101770109	101780371	Adipose_Visceral_Omentum	-3.63562	0.0213626	0.000554632	0.00999001	rs10883710	1.15e-05	0.579044	TRUE		0.0533033
ENSG00000077150	Breast (ER+)	NFKB2	ENST00000336486.5	10	102394110	102402524	Adipose_Visceral_Omentum	3.98293	0.00744619	0.000136143	0.003996	rs10883710	1.15e-05	0.00823022	FALSE	1	0.168956
ENSG00000023041	Breast (ER+)	ZDHHC6	ENST00000682731.1	10	112424428	112447572	Spleen	-4.20449	0.0167772	0.000654173	0.021978	rs521196	3.68e-13	0.538565	TRUE		0.00217991
[truncated: 10,377 more rows]

## Sheet: Supplemental Table 4
Supplemental Table 4 : TWAS and finemapping results for genes with FDR-adjusted P < 0.05 and permutation P < 0.05 across 12 cancer indications
Gene	Outcome	HGNC	Chromosome	Start	End	Tissue	Z	FDR	Permutation P	Top GWAS SNP	Top GWAS P	PIP	In Credible Set	pLI	shet
ENSG00000171603	Breast (ER-)	CLSTN1	1	9728926	9823984	Cells_EBV-transformed_lymphocytes	-4.38876	0.0297524	0.011988	rs616402	1.92e-21	1	TRUE		0.0623333
ENSG00000162441	Breast (ER-)	LZIC	1	9922113	9943407	Spleen	4.94997	0.00443496	0.000999001	rs616402	1.92e-21	1	TRUE	4.454e-07	0.0110072
ENSG00000162444	Breast (ER-)	RBP7	1	9997206	10016021	Uterus	5.31861	0.000191536	0.00599401	rs616402	1.92e-21	1	TRUE		0.0267234
ENSG00000120948	Breast (ER-)	TARDBP	1	11012344	11030528	Adipose_Visceral_Omentum	-4.08424	0.0231723	0.000999001	rs616402	1.92e-21	5.56487e-38	FALSE		0.296449
ENSG00000120948	Breast (ER-)	TARDBP	1	11012344	11030528	Adipose_Visceral_Omentum	-4.08424	0.0231723	0.000999001	rs616402	1.92e-21	1	TRUE		0.296449
ENSG00000213366	Breast (ER-)	GSTM2	1	109668022	109709551	Whole_Blood	4.22444	0.0221322	0.000999001	rs655315	0.000440478	1	TRUE	0.0093122	0.00254418
ENSG00000196369	Breast (ER-)	SRGAP2B	1	144887265	145095528	Adipose_Visceral_Omentum	-7.4517	2.17e-10	0.000999001	rs2274619	0.00729283	9.90701e-277	FALSE
ENSG00000196369	Breast (ER-)	SRGAP2B	1	144887265	145095528	Adipose_Visceral_Omentum	-7.4517	2.17e-10	0.000999001	rs2274619	0.00729283	0.995532	TRUE
ENSG00000215784	Breast (ER-)	FAM72D	1	145095974	145112696	Adipose_Subcutaneous	-7.21048	4.75e-10	0.000999001	rs2274619	0.00729283	1.38977e-188	FALSE	0.33902	0.00467767
ENSG00000215784	Breast (ER-)	FAM72D	1	145095974	145112696	Cells_Cultured_fibroblasts	5.41324	0.000330076	0.000999001	rs2274619	0.00729283	1	TRUE	0.33902	0.00467767
ENSG00000215784	Breast (ER-)	FAM72D	1	145095974	145112696	Adipose_Subcutaneous	-7.21048	4.75e-10	0.000999001	rs2274619	0.00729283	1.38977e-188	FALSE	0.33902	0.00467767
ENSG00000215784	Breast (ER-)	FAM72D	1	145095974	145112696	Cells_Cultured_fibroblasts	5.41324	0.000330076	0.000999001	rs2274619	0.00729283	1.97136e-284	FALSE	0.33902	0.00467767
ENSG00000162825	Breast (ER-)	NBPF20	1	145289900	145425603	Uterus	9.51209	1.37e-17	0.000999001	rs2274619	0.00729283	4.23194e-274	FALSE	4.0386e-26	0.0149581
ENSG00000162825	Breast (ER-)	NBPF20	1	145289900	145425603	Uterus	9.51209	1.37e-17	0.000999001	rs2274619	0.00729283	1	TRUE	4.0386e-26	0.0149581
ENSG00000186141	Breast (ER-)	POLR3C	1	145824053	145844402	Adipose_Subcutaneous	6.54738	4.16e-08	0.000999001	rs2274619	0.00729283	1.40664e-274	FALSE	0.00025367	0.00353257
ENSG00000186141	Breast (ER-)	POLR3C	1	145824053	145844402	Adipose_Subcutaneous	6.54738	4.16e-08	0.000999001	rs2274619	0.00729283	1.40664e-274	FALSE	0.00025367	0.00353257
ENSG00000186364	Breast (ER-)	NUDT17	1	145845630	145848954	Adipose_Visceral_Omentum	-9.07951	5.14e-16	0.000999001	rs2274619	0.00729283	1.02744e-05	FALSE	1.1208e-13	0.00079412
ENSG00000186364	Breast (ER-)	NUDT17	1	145845630	145848954	Adipose_Visceral_Omentum	-9.07951	5.14e-16	0.000999001	rs2274619	0.00729283	7.83942e-212	FALSE	1.1208e-13	0.00079412
ENSG00000186364	Breast (ER-)	NUDT17	1	145845630	145848954	Adipose_Subcutaneous	-8.58006	2.02e-14	0.000999001	rs2274619	0.00729283	1.85114e-05	FALSE	1.1208e-13	0.00079412
ENSG00000198483	Breast (ER-)	ANKRD35	1	145866560	145885866	Ovary	-7.47202	5.26e-10	0.000999001	rs2274619	0.00729283	1	TRUE	1.3957e-25	0.00091413
ENSG00000198483	Breast (ER-)	ANKRD35	1	145866560	145885866	Ovary	-7.47202	5.26e-10	0.000999001	rs2274619	0.00729283	3.29906e-283	FALSE	1.3957e-25	0.00091413
ENSG00000143127	Breast (ER-)	ITGA10	1	145891208	145910111	Adipose_Subcutaneous	-8.38938	6.94e-14	0.000999001	rs2274619	0.00729283	0.999981	TRUE	1.4319e-21	0.00310471
ENSG00000272031	Breast (ER-)	ANKRD34A	1	145959441	145964575	Adipose_Subcutaneous	-8.60396	2.02e-14	0.000999001	rs2274619	0.00729283	1	TRUE	0.9914
ENSG00000271425	Breast (ER-)	NBPF10	1	146064711	146229000	Adipose_Subcutaneous	-7.27612	3.66e-10	0.000999001	rs2274619	0.00729283	1.40703e-274	FALSE	0.049294
ENSG00000271425	Breast (ER-)	NBPF10	1	146064711	146229000	Adipose_Subcutaneous	-7.27612	3.66e-10	0.000999001	rs2274619	0.00729283	1.40664e-274	FALSE	0.049294
ENSG00000286185	Breast (ER-)		1	149390623	149556361	Cells_Cultured_fibroblasts	-4.86076	0.00311808	0.047952	rs11205303	8.49e-05	1	TRUE	0.0038307
ENSG00000058668	Breast (ER-)	ATP2B4	1	203626832	203744081	Vagina	5.30038	0.000203712	0.000999001	rs4951401	8.22e-26	0.999988	TRUE		0.0493411
ENSG00000058668	Breast (ER-)	ATP2B4	1	203626832	203744081	Vagina	5.30038	0.000203712	0.000999001	rs4951401	8.22e-26	1.00632e-07	FALSE		0.0493411
ENSG00000058673	Breast (ER-)	ZC3H11A	1	203795623	203854999	Uterus	4.14469	0.0178086	0.000999001	rs4951401	8.22e-26	0.999999	TRUE		0.151433
ENSG00000058673	Breast (ER-)	ZC3H11A	1	203795623	203854999	Uterus	4.14469	0.0178086	0.000999001	rs4951401	8.22e-26	0.975065	TRUE		0.151433
ENSG00000257315	Breast (ER-)	ZBED6	1	203795623	203854124	Uterus	5.46721	0.00011166	0.000999001	rs4951401	8.22e-26	1	TRUE	4.2342e-05	0.0358309
ENSG00000257315	Breast (ER-)	ZBED6	1	203795623	203854124	Uterus	5.46721	0.00011166	0.000999001	rs4951401	8.22e-26	0.979577	TRUE	4.2342e-05	0.0358309
ENSG00000174567	Breast (ER-)	GOLT1A	1	204198163	204213988	Vagina	-5.53255	0.000111269	0.001998	rs4951401	8.22e-26	1	TRUE	0.011665	0.00993042
ENSG00000174567	Breast (ER-)	GOLT1A	1	204198163	204213988	Vagina	-5.53255	0.000111269	0.001998	rs4951401	8.22e-26	0.999998	TRUE	0.011665	0.00993042
ENSG00000170382	Breast (ER-)	LRRN2	1	204617170	204685738	Uterus	4.69076	0.00398868	0.000999001	rs4951401	8.22e-26	0.979978	TRUE	0.96398	0.0565721
ENSG00000170382	Breast (ER-)	LRRN2	1	204617170	204685738	Uterus	4.69076	0.00398868	0.000999001	rs4951401	8.22e-26	1.08949e-06	FALSE	0.96398	0.0565721
ENSG00000138092	Breast (ER-)	CENPO	2	24793136	24822376	Adipose_Subcutaneous	3.93396	0.032382	0.002997	rs2384061	3.13e-08	1	TRUE	4.347e-08	0.00157714
ENSG00000138092	Breast (ER-)	CENPO	2	24793136	24822376	Adipose_Subcutaneous	3.93396	0.032382	0.002997	rs2384061	3.13e-08	0.197768	TRUE	4.347e-08	0.00157714
ENSG00000138031	Breast (ER-)	ADCY3	2	24819169	24920237	Whole_Blood	4.31703	0.0221322	0.02997	rs2384061	3.13e-08	1	TRUE	0.26118	0.0308862
ENSG00000138031	Breast (ER-)	ADCY3	2	24819169	24920237	Whole_Blood	4.31703	0.0221322	0.02997	rs2384061	3.13e-08	0.00243324	FALSE	0.26118	0.0308862
ENSG00000115956	Breast (ER-)	PLEK	2	68365282	68397453	Vagina	4.18272	0.0184637	0.00599401	rs1430779	8.38e-06	1	TRUE	0.012326	0.00867761
ENSG00000240344	Breast (ER-)	PPIL3	2	200870907	200889303	Uterus	-4.446	0.00915721	0.017982	rs3769823	2.24e-11	1	TRUE	0.20339	0.00441381
ENSG00000173540	Breast (ER-)	GMPPB	3	49716844	49723973	Uterus	-3.96265	0.0344155	0.00899101	rs3197999	2.76e-06	0.00546141	TRUE		0.00650174
ENSG00000173540	Breast (ER-)	GMPPB	3	49716844	49723973	Uterus	-3.96265	0.0344155	0.00899101	rs3197999	2.76e-06	8.98519e-07	FALSE		0.00650174
ENSG00000187492	Breast (ER-)	CDHR4	3	49790732	49799873	Whole_Blood	-4.22347	0.0221322	0.00499501	rs3197999	2.76e-06	1	TRUE		0.00229255
ENSG00000187492	Breast (ER-)	CDHR4	3	49790732	49799873	Uterus	-3.80744	0.0494523	0.000999001	rs3197999	2.76e-06	0.000158889	FALSE		0.00229255
ENSG00000187492	Breast (ER-)	CDHR4	3	49790732	49799873	Uterus	-3.80744	0.0494523	0.000999001	rs3197999	2.76e-06	1	TRUE		0.00229255
ENSG00000187492	Breast (ER-)	CDHR4	3	49790732	49799873	Whole_Blood	-4.22347	0.0221322	0.00499501	rs3197999	2.76e-06	0.000114833	FALSE		0.00229255
ENSG00000182179	Breast (ER-)	UBA7	3	49805209	49813953	Cells_Cultured_fibroblasts	4.05824	0.0292985	0.000999001	rs3197999	2.76e-06	1	TRUE	3.9782e-22	0.00250297
ENSG00000164305	Breast (ER-)	CASP3	4	184627696	184650062	Vagina	-3.98733	0.0336539	0.000999001	rs7660552	0.00147212	1	TRUE	0.70305	0.0289687
ENSG00000188818	Breast (ER-)	ZDHHC11	5	795605	858973	Vagina	3.91742	0.035492	0.020979	rs10069690	1.12e-49	1	TRUE		0.00070465
ENSG00000127364	Breast (ER-)	TAS2R4	7	141776674	141781691	Vagina	-4.517	0.00552807	0.000999001	rs38733	0.000210268	1	TRUE	2.965e-07	0.0029809
ENSG00000197993	Breast (ER-)	KEL	7	142941114	142962363	Vagina	-5.33312	0.000203712	0.000999001	rs17711741	0.00229954	1	TRUE		0.00073561
ENSG00000147548	Breast (ER-)	NSD3	8	38269704	38382272	Uterus	-4.38099	0.0103753	0.000999001	rs7825313	0.00818768	1	TRUE	1	0.207175
ENSG00000147548	Breast (ER-)	NSD3	8	38269704	38382272	Uterus	-4.38099	0.0103753	0.000999001	rs7825313	0.00818768	0.000168131	TRUE	1	0.207175
ENSG00000197140	Breast (ER-)	ADAM32	8	39106990	39284917	Vagina	-4.768	0.00218658	0.000999001	rs10088287	0.00243062	0.000179639	TRUE	0.12682	0.00062626
ENSG00000197140	Breast (ER-)	ADAM32	8	39106990	39284917	Vagina	-4.768	0.00218658	0.000999001	rs10088287	0.00243062	1	TRUE	0.12682	0.00062626
ENSG00000205002	Breast (ER-)	AARD	8	116938207	116944487	Vagina	3.91446	0.035492	0.000999001	rs7820482	0.000266	1	TRUE	0.00042882	0.00254795
ENSG00000183621	Breast (ER-)	ZNF438	10	30820207	31031937	Adipose_Visceral_Omentum	-4.02908	0.026407	0.001998	rs7085583	0.000428104	1	TRUE		0.00218836
ENSG00000277758	Breast (ER-)	SYT15B	10	47744717	47763592	Adipose_Visceral_Omentum	3.99284	0.0279905	0.000999001	rs10776641	0.0143542	1	TRUE	0.85805
ENSG00000148702	Breast (ER-)	HABP2	10	113550837	113589602	Spleen	4.21712	0.02957	0.000999001	rs6585202	6.61e-15	1	TRUE	2.4575e-13	0.000658
ENSG00000089597	Breast (ER-)	GANAB	11	62624826	62646726	Uterus	3.89801	0.0418018	0.000999001	rs10736719	8.11e-05	0.000157446	TRUE		0.0855429
ENSG00000185085	Breast (ER-)	INTS5	11	62646848	62653302	Uterus	3.80512	0.0494523	0.000999001	rs10736719	8.11e-05	0.000156703	TRUE	0.0052367	0.0803521
ENSG00000149308	Breast (ER-)	NPAT	11	108157215	108222638	Ovary	4.12644	0.0431745	0.00599401	rs3824987	7.88e-13	1	TRUE		0.0495915
ENSG00000149308	Breast (ER-)	NPAT	11	108157215	108222638	Ovary	4.12644	0.0431745	0.00599401	rs3824987	7.88e-13	0.0154461	FALSE		0.0495915
ENSG00000178105	Breast (ER-)	DDX10	11	108665058	108940999	Vagina	4.00379	0.0336539	0.020979	rs3824987	7.88e-13	1	TRUE		0.0058039
ENSG00000178105	Breast (ER-)	DDX10	11	108665058	108940999	Vagina	4.00379	0.0336539	0.020979	rs3824987	7.88e-13	0.895332	TRUE		0.0058039
ENSG00000183542	Breast (ER-)	KLRC4	12	10407384	10409757	Vagina	-4.28273	0.0144632	0.000999001	rs10845046	9.25e-05	1	TRUE	0.10838	0.00232641
ENSG00000064763	Breast (ER-)	FAR2	12	29149016	29341121	Vagina	-4.79187	0.00218658	0.000999001	rs11049460	1.29e-10	1	TRUE		0.016306
ENSG00000139437	Breast (ER-)	TCHP	12	109900264	109983841	Ovary	5.41057	0.000209145	0.000999001	rs1344542	2.74e-05	0.973872	TRUE		0.00067598
ENSG00000139437	Breast (ER-)	TCHP	12	109900264	109983841	Ovary	5.41057	0.000209145	0.000999001	rs1344542	2.74e-05	1	TRUE		0.00067598
ENSG00000139436	Breast (ER-)	GIT2	12	109929804	109996389	Adipose_Visceral_Omentum	3.88945	0.0364483	0.000999001	rs1344542	2.74e-05	1	TRUE	0.81549	0.0668204
ENSG00000139436	Breast (ER-)	GIT2	12	109929804	109996389	Adipose_Visceral_Omentum	3.88945	0.0364483	0.000999001	rs1344542	2.74e-05	0.989244	TRUE	0.81549	0.0668204
ENSG00000196510	Breast (ER-)	ANAPC7	12	110372900	110403730	Uterus	-4.63723	0.004312	0.023976	rs4378452	3.55e-06	0.951479	TRUE		0.0676759
ENSG00000196510	Breast (ER-)	ANAPC7	12	110372900	110403730	Vagina	3.85024	0.0423485	0.012987	rs4378452	3.55e-06	1	TRUE		0.0676759
ENSG00000196510	Breast (ER-)	ANAPC7	12	110372900	110403730	Uterus	-4.63723	0.004312	0.023976	rs4378452	3.55e-06	1	TRUE		0.0676759
ENSG00000196510	Breast (ER-)	ANAPC7	12	110372900	110403730	Vagina	3.85024	0.0423485	0.012987	rs4378452	3.55e-06	0.0848693	FALSE		0.0676759
ENSG00000126217	Breast (ER-)	MCF2L	13	112894378	113099742	Cells_Cultured_fibroblasts	-4.65397	0.00578823	0.000999001	rs7991273	9.28e-05	1	TRUE		0.0278783
ENSG00000242866	Breast (ER-)	STRC	15	43599563	43618800	Ovary	4.33681	0.0240634	0.000999001	rs4296223	9.67e-06	0.000209541	TRUE		0.0150349
ENSG00000242866	Breast (ER-)	STRC	15	43599563	43618800	Ovary	4.33681	0.0240634	0.000999001	rs4296223	9.67e-06	1	TRUE		0.0150349
ENSG00000128886	Breast (ER-)	ELL3	15	43772605	43777315	Vagina	3.81896	0.0449982	0.013986	rs4296223	9.67e-06	0.000158568	TRUE	4.1175e-09	0.00277375
ENSG00000128886	Breast (ER-)	ELL3	15	43772605	43777315	Vagina	3.81896	0.0449982	0.013986	rs4296223	9.67e-06	1	TRUE	4.1175e-09	0.00277375
ENSG00000284946	Breast (ER-)		15	90966190	91022566	Whole_Blood	4.08858	0.0281503	0.000999001	rs2290202	0.000195043	1	TRUE
ENSG00000103043	Breast (ER-)	VAC14	16	70687439	70801160	Cells_Cultured_fibroblasts	-4.13216	0.0239566	0.002997	rs904809	0.000482666	1	TRUE		0.0342981
ENSG00000140830	Breast (ER-)	TXNL4B	16	72044289	72094431	Adipose_Visceral_Omentum	-3.90269	0.0364483	0.000999001	rs7191717	0.000444085	1	TRUE		0.0031436
ENSG00000128422	Breast (ER-)	KRT17	17	41619442	41624842	Cells_EBV-transformed_lymphocytes	4.30292	0.0297524	0.011988	rs2301354	0.000901505	1	TRUE	0.027718	0.0184395
ENSG00000126562	Breast (ER-)	WNK4	17	42780610	42797066	Cells_EBV-transformed_lymphocytes	4.29528	0.0297524	0.001998	rs8079445	4.55e-05	1	TRUE		0.00594662
ENSG00000141349	Breast (ER-)	G6PC3	17	44070620	44082151	Whole_Blood	4.0846	0.0281503	0.001998	rs737303	1.81e-05	0.922337	TRUE		0.00914746
ENSG00000141349	Breast (ER-)	G6PC3	17	44070620	44082151	Whole_Blood	4.0846	0.0281503	0.001998	rs737303	1.81e-05	1	TRUE		0.00914746
ENSG00000161692	Breast (ER-)	DBF4B	17	44708608	44752264	Adipose_Visceral_Omentum	4.30423	0.0131706	0.000999001	rs737303	1.81e-05	0.999983	TRUE		0.00080842
ENSG00000161692	Breast (ER-)	DBF4B	17	44708608	44752264	Adipose_Visceral_Omentum	4.30423	0.0131706	0.000999001	rs737303	1.81e-05	1	TRUE		0.00080842
ENSG00000131095	Breast (ER-)	GFAP	17	44903159	44916937	Whole_Blood	4.90716	0.00412398	0.000999001	rs737303	1.81e-05	0.99765	TRUE		0.0123123
ENSG00000131095	Breast (ER-)	GFAP	17	44903159	44916937	Whole_Blood	4.90716	0.00412398	0.000999001	rs737303	1.81e-05	0.864546	TRUE		0.0123123
ENSG00000154080	Breast (ER-)	CHST9	18	26906481	27185308	Vagina	-4.20778	0.0181838	0.00599401	rs7231957	1.51e-08	1	TRUE	0.010056	0.00275601
ENSG00000132010	Breast (ER-)	ZNF20	19	12092843	12140355	Breast_Mammary_Tissue	-4.24819	0.0342512	0.00499501	rs322143	5.92e-09	1	TRUE		0.00496171
ENSG00000127220	Breast (ER-)	ABHD8	19	17292131	17310236	Adipose_Subcutaneous	-4.64318	0.00182827	0.03996	rs4808616	1.48e-51	0.0371903	TRUE	0.65389	0.0996429
ENSG00000127220	Breast (ER-)	ABHD8	19	17292131	17310236	Adipose_Subcutaneous	-4.64318	0.00182827	0.03996	rs4808616	1.48e-51	0.176852	TRUE	0.65389	0.0996429
ENSG00000130300	Breast (ER-)	PLVAP	19	17351450	17377342	Adipose_Subcutaneous	-5.18792	0.000129509	0.027972	rs4808616	1.48e-51	0.166258	TRUE	0.010659	0.00824905
ENSG00000130300	Breast (ER-)	PLVAP	19	17351450	17377342	Adipose_Subcutaneous	-5.18792	0.000129509	0.027972	rs4808616	1.48e-51	0.387589	TRUE	0.010659	0.00824905
ENSG00000096996	Breast (ER-)	IL12RB1	19	18058995	18098944	Uterus	3.86754	0.0423955	0.023976	rs4808616	1.48e-51	1	TRUE	0.015353	0.00067229
ENSG00000096996	Breast (ER-)	IL12RB1	19	18058995	18098944	Uterus	3.86754	0.0423955	0.023976	rs4808616	1.48e-51	0.00958665	FALSE	0.015353	0.00067229
ENSG00000268173	Breast (ER-)		19	18153158	18178117	Adipose_Subcutaneous	3.87045	0.0385923	0.003996	rs4808616	1.48e-51	0.000278058	FALSE
ENSG00000268173	Breast (ER-)		19	18153158	18178117	Adipose_Subcutaneous	3.87045	0.0385923	0.003996	rs4808616	1.48e-51	0.000136073	FALSE
ENSG00000213996	Breast (ER-)	TM6SF2	19	19264364	19273391	Adipose_Subcutaneous	-4.15741	0.0140013	0.016983	rs1043327	2.41e-06	0.000230008	TRUE	1.3601e-07	0.0035998
ENSG00000213996	Breast (ER-)	TM6SF2	19	19264364	19273391	Cells_Cultured_fibroblasts	-4.39574	0.012863	0.00699301	rs1043327	2.41e-06	0.000368934	TRUE	1.3601e-07	0.0035998
ENSG00000213996	Breast (ER-)	TM6SF2	19	19264364	19273391	Adipose_Subcutaneous	-4.15741	0.0140013	0.016983	rs1043327	2.41e-06	1	TRUE	1.3601e-07	0.0035998
ENSG00000213996	Breast (ER-)	TM6SF2	19	19264364	19273391	Cells_Cultured_fibroblasts	-4.39574	0.012863	0.00699301	rs1043327	2.41e-06	1	TRUE	1.3601e-07	0.0035998
ENSG00000178093	Breast (ER-)	TSSK6	19	19512418	19515548	Whole_Blood	-4.21666	0.0221322	0.011988	rs76195	4.07e-06	1	TRUE		0.0518936
ENSG00000178093	Breast (ER-)	TSSK6	19	19512418	19515548	Whole_Blood	-4.21666	0.0221322	0.011988	rs76195	4.07e-06	0.00124487	TRUE		0.0518936
ENSG00000176531	Breast (ER-)	PHLDB3	19	43474954	43504935	Vagina	-5.76926	5.61e-05	0.000999001	rs413093	1.01e-08	0.999999	TRUE	1.3038e-05	0.00098722
ENSG00000176531	Breast (ER-)	PHLDB3	19	43474954	43504935	Vagina	-5.76926	5.61e-05	0.000999001	rs413093	1.01e-08	0.029341	TRUE	1.3038e-05	0.00098722
ENSG00000104783	Breast (ER-)	KCNN4	19	43766533	43780976	Spleen	-4.3649	0.02957	0.000999001	rs413093	1.01e-08	7.18713e-08	FALSE		0.00491451
ENSG00000104783	Breast (ER-)	KCNN4	19	43766533	43780976	Spleen	-4.3649	0.02957	0.000999001	rs413093	1.01e-08	1	TRUE		0.00491451
ENSG00000159871	Breast (ER-)	LYPD5	19	43785874	43827206	Adipose_Subcutaneous	4.1528	0.0140013	0.041958	rs413093	1.01e-08	1	TRUE		0.00120602
ENSG00000159871	Breast (ER-)	LYPD5	19	43785874	43827206	Adipose_Subcutaneous	4.1528	0.0140013	0.041958	rs413093	1.01e-08	7.74637e-09	FALSE		0.00120602
ENSG00000176222	Breast (ER-)	ZNF404	19	43872365	43901385	Vagina	-3.84588	0.0423485	0.035964	rs413093	1.01e-08	0.0654507	TRUE	0.12538	0.00096442
ENSG00000176222	Breast (ER-)	ZNF404	19	43872365	43901385	Vagina	-3.84588	0.0423485	0.035964	rs413093	1.01e-08	3.00519e-07	FALSE	0.12538	0.00096442
ENSG00000186026	Breast (ER-)	ZNF284	19	44072159	44089613	Uterus	-4.3285	0.0109997	0.000999001	rs413093	1.01e-08	1	TRUE	0.00015882	0.00115214
ENSG00000186026	Breast (ER-)	ZNF284	19	44072159	44089613	Uterus	-4.3285	0.0109997	0.000999001	rs413093	1.01e-08	0.999978	TRUE	0.00015882	0.00115214
ENSG00000278318	Breast (ER-)	ZNF229	19	44417519	44448578	Uterus	-4.36445	0.0103753	0.000999001	rs413093	1.01e-08	0.999978	TRUE
ENSG00000278318	Breast (ER-)	ZNF229	19	44417519	44448578	Uterus	-4.36445	0.0103753	0.000999001	rs413093	1.01e-08	1	TRUE
ENSG00000185052	Breast (ER-)	SLC24A3	20	19212642	19722926	Breast_Mammary_Tissue	4.35684	0.0314583	0.000999001	rs6045683	0.000304254	1	TRUE	0.99982	0.0667665
ENSG00000125991	Breast (ER-)	ERGIC3	20	35542038	35557634	Adipose_Visceral_Omentum	4.14773	0.0197947	0.000999001	rs910873	8.29e-05	1	TRUE		0.0202916
ENSG00000019186	Breast (ER-)	CYP24A1	20	54153446	54173986	Vagina	-3.91981	0.035492	0.00499501	rs6022360	0.000969565	1	TRUE	2.3496e-09	0.00072639
ENSG00000273047	Breast (ER-)		20	63738270	63740398	Uterus	-3.87937	0.0423955	0.00599401	rs2144456	0.00374367	1	TRUE	0.028623
ENSG00000183628	Breast (ER-)	DGCR6	22	18906028	18914238	Spleen	4.30706	0.02957	0.000999001	rs5748167	7.33e-05	1	TRUE		0.0024383
ENSG00000171608	Breast (ER+)	PIK3CD	1	9629889	9729114	Whole_Blood	3.41045	0.0474509	0.013986	rs17035305	3.40959e-08	1	TRUE	1	0.119634
ENSG00000251503	Breast (ER+)	CENPS-CORT	1	10430102	10452153	Adipose_Subcutaneous	-4.75181	0.000358102	0.00599401	rs6687502	2.69841e-05	1	TRUE	0.15746	0.00211337
ENSG00000142627	Breast (ER+)	EPHA2	1	16124337	16156069	Cells_EBV-transformed_lymphocytes	3.72121	0.0174313	0.00599401	rs6663056	4.0625e-05	0.000395398	TRUE	2.8105e-07	0.0243905
ENSG00000132881	Breast (ER+)	CPLANE2	1	16231692	16237183	Cells_EBV-transformed_lymphocytes	3.38073	0.0436419	0.02997	rs6663056	4.0625e-05	0.0013872	TRUE	6e-08	0.00161482
ENSG00000179023	Breast (ER+)	KLHDC7A	1	18480930	18485974	Breast_Mammary_Tissue	4.55681	0.00154773	0.00699301	rs2992753	2.87757e-15	1	TRUE	0.33843	0.00207713
ENSG00000168389	Breast (ER+)	MFSD2A	1	39955112	39969968	Vagina	-4.20491	0.00301904	0.000999001	rs12031088	8.16877e-05	1	TRUE	0.20836	0.0428224
ENSG00000084070	Breast (ER+)	SMAP2	1	40344850	40423326	Uterus	-4.40735	0.00127787	0.000999001	rs12031088	8.16877e-05	1	TRUE	0.99287	0.0693803
ENSG00000177181	Breast (ER+)	RIMKLA	1	42380792	42424232	Breast_Mammary_Tissue	3.91622	0.0138349	0.004995	rs7548872	6.81135e-07	1	TRUE	0.13918	0.0214665
ENSG00000066185	Breast (ER+)	ZMYND12	1	42430329	42456253	Adipose_Visceral_Omentum	-3.65416	0.0258907	0.00999001	rs7548872	6.81135e-07	1	TRUE		0.00161076
ENSG00000186409	Breast (ER+)	CCDC30	1	42463221	42657190	Cells_Cultured_fibroblasts	-3.66194	0.0214347	0.011988	rs7548872	6.81135e-07	0.00395311	TRUE		0.00159829
ENSG00000171960	Breast (ER+)	PPIH	1	42658335	42676758	Cells_EBV-transformed_lymphocytes	3.38071	0.0436419	0.023976	rs7548872	6.81135e-07	1	TRUE		0.0192322
ENSG00000283580	Breast (ER+)		1	42767292	42794493	Spleen	-3.67129	0.0288392	0.014985	rs841572	0.00015732	1	TRUE
ENSG00000283580	Breast (ER+)		1	42767292	42794493	Cells_Cultured_fibroblasts	-3.88427	0.0118688	0.00599401	rs841572	0.00015732	0.01027	TRUE
ENSG00000186603	Breast (ER+)	HPDL	1	45326895	45328710	Uterus	3.90125	0.00855092	0.048951	rs10789463	3.80752e-06	1	TRUE	0.010682	0.00110664
ENSG00000288208	Breast (ER+)		1	45329262	45491155	Adipose_Subcutaneous	5.37293	2.20163e-05	0.041958	rs4141964	7.94519e-07	1	TRUE
ENSG00000070759	Breast (ER+)	TESK2	1	45343883	45491163	Cells_EBV-transformed_lymphocytes	5.14824	7.47316e-05	0.01998	rs1707302	3.66301e-09	1	TRUE	3.1352e-08	0.00890339
ENSG00000117472	Breast (ER+)	TSPAN1	1	46175073	46185962	Ovary	-5.24853	4.42752e-05	0.00699301	rs1707302	3.66301e-09	0.000897086	TRUE	3.5992e-07	0.00403546
ENSG00000171357	Breast (ER+)	LURAP1	1	46203334	46221256	Breast_Mammary_Tissue	5.16121	0.000106352	0.034965	rs1707302	3.66301e-09	1	TRUE	0.00024027	0.00575376
ENSG00000117480	Breast (ER+)	FAAH	1	46394317	46413848	Whole_Blood	-5.83153	3.064e-06	0.00899101	rs1707302	3.66301e-09	1	TRUE		0.00194317
ENSG00000187048	Breast (ER+)	CYP4A11	1	46929177	46941484	Ovary	3.5796	0.0276043	0.001998	rs1707302	3.66301e-09	0.000211972	TRUE		0.00117815
ENSG00000186564	Breast (ER+)	FOXD2	1	47438044	47440691	Uterus	3.65183	0.0185224	0.000999001	rs3925058	0.000729147	1	TRUE	0.00585	0.0881563
ENSG00000185104	Breast (ER+)	FAF1	1	50437028	50960267	Ovary	-4.17742	0.00426744	0.000999001	rs2487824	6.58114e-07	0.00230298	TRUE		0.116191
ENSG00000123080	Breast (ER+)	CDKN2C	1	50960745	50974634	Ovary	3.56856	0.0284505	0.032967	rs2487824	6.58114e-07	0.000205269	FALSE	0.21445	0.0510831
ENSG00000162383	Breast (ER+)	SLC1A7	1	53087179	53142638	Vagina	-3.64989	0.020554	0.001998	rs503166	0.000396852	1	TRUE		0.0010907
ENSG00000118454	Breast (ER+)	ANKRD13C	1	70258999	70354734	Uterus	-3.87108	0.00929924	0.000999001	rs4146494	0.000662218	1	TRUE	0.99735	0.106722
ENSG00000162645	Breast (ER+)	GBP2	1	89106132	89150456	Uterus	3.54096	0.0272998	0.000999001	rs17433375	0.000324095	1	TRUE		0.00183282
ENSG00000213366	Breast (ER+)	GSTM2	1	109668022	109709551	Whole_Blood	4.34007	0.00264879	0.001998	rs568686	3.59251e-06	0.051812	TRUE	0.0093122	0.00254418
ENSG00000134201	Breast (ER+)	GSTM5	1	109711780	109775428	Whole_Blood	3.78881	0.015711	0.00899101	rs568686	3.59251e-06	0.115712	TRUE	0.0017898	0.00178366
ENSG00000162775	Breast (ER+)	RBM15	1	110338506	110346681	Ovary	-3.45565	0.0388829	0.00799201	rs568686	3.59251e-06	1	TRUE	1	0.212662
ENSG00000155366	Breast (ER+)	RHOC	1	112701127	112707434	Vagina	-3.39572	0.0427106	0.001998	rs1230666	6.00207e-07	1	TRUE		0.0462028
ENSG00000116874	Breast (ER+)	WARS2	1	119031216	119140654	Uterus	3.99736	0.00625767	0.027972	rs6697258	2.3009e-09	1	TRUE	1.731e-07	0.00795002
ENSG00000286106	Breast (ER+)	NOTCH2NLR	1	120723912	120794851	Vagina	-8.72831	2.02524e-15	0.021978	rs11249433	1.57399e-57	1	TRUE	5.3964e-09
ENSG00000286106	Breast (ER+)	NOTCH2NLR	1	120723912	120794851	Cells_EBV-transformed_lymphocytes	-11.8995	2.70836e-29	0.01998	rs11249433	1.57399e-57	1	TRUE	5.3964e-09
ENSG00000273136	Breast (ER+)	NBPF26	1	120723945	120842229	Uterus	-11.3927	1.66574e-26	0.000999001	rs11249433	1.57399e-57	1	TRUE	0.079089
ENSG00000196369	Breast (ER+)	SRGAP2B	1	144887265	145095528	Adipose_Visceral_Omentum	-10.61	6.31551e-23	0.026973	rs36107432	1.17105e-10	1	TRUE
ENSG00000196369	Breast (ER+)	SRGAP2B	1	144887265	145095528	Vagina	13.9157	1.19612e-40	0.000999001	rs36107432	1.17105e-10	2.53075e-38	FALSE
ENSG00000215784	Breast (ER+)	FAM72D	1	145095974	145112696	Cells_Cultured_fibroblasts	22.6046	2.08309e-109	0.002997	rs36107432	1.17105e-10	1	TRUE	0.33902	0.00467767
ENSG00000215784	Breast (ER+)	FAM72D	1	145095974	145112696	Vagina	-9.07553	9.97099e-17	0.018981	rs2004659	9.63244e-10	6.73616e-62	FALSE	0.33902	0.00467767
ENSG00000215784	Breast (ER+)	FAM72D	1	145095974	145112696	Ovary	10.1912	3.61357e-21	0.020979	rs36107432	1.17105e-10	1	TRUE	0.33902	0.00467767
ENSG00000215784	Breast (ER+)	FAM72D	1	145095974	145112696	Adipose_Subcutaneous	-14.9618	1.11219e-47	0.003996	rs36107432	1.17105e-10	6.89682e-141	FALSE	0.33902	0.00467767
ENSG00000215784	Breast (ER+)	FAM72D	1	145095974	145112696	Uterus	10.3546	5.84343e-22	0.012987	rs36107432	1.17105e-10	1	TRUE	0.33902	0.00467767
ENSG00000162825	Breast (ER+)	NBPF20	1	145289900	145425603	Uterus	25.3816	2.94948e-138	0.000999001	rs36107432	1.17105e-10	1	TRUE	4.0386e-26	0.0149581
ENSG00000162825	Breast (ER+)	NBPF20	1	145289900	145425603	Breast_Mammary_Tissue	-12.2467	4.16984e-31	0.00799201	rs36107432	1.17105e-10	1	TRUE	4.0386e-26	0.0149581
ENSG00000162825	Breast (ER+)	NBPF20	1	145289900	145425603	Cells_EBV-transformed_lymphocytes	14.1237	9.26101e-42	0.001998	rs11587821	3.2635e-10	1	TRUE	4.0386e-26	0.0149581
ENSG00000265491	Breast (ER+)	RNF115	1	145738868	145824095	Uterus	10.0962	7.01545e-21	0.036963	rs36107432	1.17105e-10	0.999787	TRUE	5.989e-05
ENSG00000186141	Breast (ER+)	POLR3C	1	145824053	145844402	Vagina	12.5762	3.35394e-33	0.00899101	rs36107432	1.17105e-10	7.68844e-46	FALSE	0.00025367	0.00353257
ENSG00000186141	Breast (ER+)	POLR3C	1	145824053	145844402	Adipose_Subcutaneous	29.7567	6.0617e-191	0.000999001	rs36107432	1.17105e-10	1	TRUE	0.00025367	0.00353257
ENSG00000186364	Breast (ER+)	NUDT17	1	145845630	145848954	Adipose_Subcutaneous	-15.0691	2.75593e-48	0.00599401	rs36107432	1.17105e-10	3.32145e-140	FALSE	1.1208e-13	0.00079412
ENSG00000186364	Breast (ER+)	NUDT17	1	145845630	145848954	Adipose_Visceral_Omentum	-21.4889	9.33349e-99	0.000999001	rs36107432	1.17105e-10	1	TRUE	1.1208e-13	0.00079412
ENSG00000186364	Breast (ER+)	NUDT17	1	145845630	145848954	Vagina	7.33357	1.21552e-10	0.03996	rs4970859	4.19072e-10	5.9275e-68	FALSE	1.1208e-13	0.00079412
ENSG00000198483	Breast (ER+)	ANKRD35	1	145866560	145885866	Ovary	-24.0061	1.59833e-123	0.000999001	rs36107432	1.17105e-10	1	TRUE	1.3957e-25	0.00091413
ENSG00000198483	Breast (ER+)	ANKRD35	1	145866560	145885866	Vagina	19.2643	7.55142e-79	0.000999001	rs36107432	1.17105e-10	1	TRUE	1.3957e-25	0.00091413
ENSG00000198483	Breast (ER+)	ANKRD35	1	145866560	145885866	Whole_Blood	10.2652	4.51182e-21	0.021978	rs36107432	1.17105e-10	1	TRUE	1.3957e-25	0.00091413
ENSG00000143127	Breast (ER+)	ITGA10	1	145891208	145910111	Cells_EBV-transformed_lymphocytes	15.6608	1.91301e-51	0.00999001	rs11587821	3.2635e-10	1	TRUE	1.4319e-21	0.00310471
ENSG00000143127	Breast (ER+)	ITGA10	1	145891208	145910111	Ovary	22.0701	2.03808e-104	0.000999001	rs36107432	1.17105e-10	1	TRUE	1.4319e-21	0.00310471
ENSG00000143127	Breast (ER+)	ITGA10	1	145891208	145910111	Cells_Cultured_fibroblasts	18.1328	3.11853e-70	0.001998	rs36107432	1.17105e-10	2.55688e-39	FALSE	1.4319e-21	0.00310471
ENSG00000143127	Breast (ER+)	ITGA10	1	145891208	145910111	Adipose_Subcutaneous	-14.3702	4.84894e-44	0.00599401	rs36107432	1.17105e-10	1.4532e-144	FALSE	1.4319e-21	0.00310471
ENSG00000131779	Breast (ER+)	PEX11B	1	145911350	145918717	Vagina	15.5325	7.37408e-51	0.001998	rs36107432	1.17105e-10	3.08984e-28	FALSE	0.14457	0.00131827
ENSG00000265241	Breast (ER+)	RBM8A	1	145921556	145927678	Vagina	11.6603	2.04922e-28	0.00999001	rs36107432	1.17105e-10	1.5235e-50	FALSE	0.97856
ENSG00000265241	Breast (ER+)	RBM8A	1	145921556	145927678	Adipose_Subcutaneous	16.3388	7.42252e-57	0.002997	rs36107432	1.17105e-10	9.3307e-132	FALSE	0.97856
ENSG00000271601	Breast (ER+)	LIX1L	1	145933423	145958017	Cells_Cultured_fibroblasts	14.3679	7.31031e-44	0.000999001	rs36107432	1.17105e-10	3.05538e-65	FALSE	0.0045377
ENSG00000271601	Breast (ER+)	LIX1L	1	145933423	145958017	Vagina	12.8919	7.0502e-35	0.00699301	rs9728345	2.3992e-10	3.88286e-44	FALSE	0.0045377
ENSG00000272031	Breast (ER+)	ANKRD34A	1	145959441	145964575	Adipose_Subcutaneous	-14.7605	1.87e-46	0.004995	rs36107432	1.17105e-10	3.72664e-142	FALSE	0.9914
ENSG00000272031	Breast (ER+)	ANKRD34A	1	145959441	145964575	Cells_Cultured_fibroblasts	17.1867	4.45366e-63	0.001998	rs36107432	1.17105e-10	2.12873e-46	FALSE	0.9914
ENSG00000121851	Breast (ER+)	POLR3GL	1	145964690	145978848	Cells_Cultured_fibroblasts	15.6013	7.60493e-52	0.000999001	rs36107432	1.17105e-10	2.06948e-57	FALSE	2.2033e-06	0.00762016
ENSG00000121851	Breast (ER+)	POLR3GL	1	145964690	145978848	Vagina	13.7409	1.01745e-39	0.001998	rs36107432	1.17105e-10	2.39659e-39	FALSE	2.2033e-06	0.00762016
ENSG00000265972	Breast (ER+)	TXNIP	1	145992435	145996579	Vagina	8.40968	2.89887e-14	0.016983	rs12725120	4.94692e-10	2.30117e-64	FALSE	0.0025091
ENSG00000265972	Breast (ER+)	TXNIP	1	145992435	145996579	Cells_Cultured_fibroblasts	18.6348	4.47241e-74	0.000999001	rs36107432	1.17105e-10	2.07812e-35	FALSE	0.0025091
ENSG00000271425	Breast (ER+)	NBPF10	1	146064711	146229000	Adipose_Subcutaneous	-21.5314	1.68693e-99	0.000999001	rs36107432	1.17105e-10	4.25418e-90	FALSE	0.049294
ENSG00000271425	Breast (ER+)	NBPF10	1	146064711	146229000	Adipose_Visceral_Omentum	9.44209	5.7442e-18	0.000999001	rs36107432	1.17105e-10	8.1611e-44	FALSE	0.049294
ENSG00000203811	Breast (ER+)	H3C14	1	149840687	149841208	Ovary	-4.4982	0.00123319	0.024975	rs11205277	6.71461e-14	1	TRUE
ENSG00000014914	Breast (ER+)	MTMR11	1	149928651	149936879	Breast_Mammary_Tissue	3.80677	0.0191804	0.00799201	rs11205277	6.71461e-14	1	TRUE	5.3305e-24	0.00243557
ENSG00000160716	Breast (ER+)	CHRNB2	1	154567778	154580013	Spleen	6.60885	2.57128e-08	0.001998	rs4971059	1.32178e-11	1	TRUE		0.0273076
ENSG00000163463	Breast (ER+)	KRTCAP2	1	155169408	155173475	Uterus	6.65617	2.62946e-08	0.010989	rs4971059	1.32178e-11	0.0169263	FALSE	0.11655	0.00526401
ENSG00000273088	Breast (ER+)		1	155169409	155187272	Vagina	-7.36952	1.00622e-10	0.000999001	rs4971059	1.32178e-11	0.000161618	FALSE	7.481e-06
ENSG00000185499	Breast (ER+)	MUC1	1	155185824	155192916	Vagina	-4.66131	0.000492327	0.012987	rs2990245	5.22008e-09	0.00618802	TRUE		0.00219861
ENSG00000169231	Breast (ER+)	THBS3	1	155195588	155209051	Adipose_Subcutaneous	-6.93665	2.13949e-09	0.032967	rs4971059	1.32178e-11	1	TRUE		0.00806431
ENSG00000116539	Breast (ER+)	ASH1L	1	155335268	155563162	Uterus	-6.58568	3.31762e-08	0.041958	rs4971059	1.32178e-11	0.0065811	FALSE		0.390606
ENSG00000143622	Breast (ER+)	RIT1	1	155897808	155911404	Spleen	7.06736	1.887e-09	0.000999001	rs4971059	1.32178e-11	0.999994	TRUE		0.06247
ENSG00000132680	Breast (ER+)	KHDC4	1	155913045	155934413	Uterus	-6.09461	4.39172e-07	0.022977	rs4971059	1.32178e-11	0.0689017	FALSE	0.99991	0.116776
ENSG00000173080	Breast (ER+)	RXFP4	1	155941638	155943087	Uterus	6.08863	4.39172e-07	0.00599401	rs4971059	1.32178e-11	0.327997	TRUE	0.29411	0.00300925
ENSG00000116584	Breast (ER+)	ARHGEF2	1	155946851	156007070	Uterus	6.35521	1.01672e-07	0.000999001	rs4971059	1.32178e-11	0.386895	TRUE		0.170353
ENSG00000116586	Breast (ER+)	LAMTOR2	1	156054782	156058506	Uterus	6.00707	6.92057e-07	0.00799201	rs4971059	1.32178e-11	0.264723	TRUE	0.94039	0.0550948
ENSG00000132698	Breast (ER+)	RAB25	1	156061160	156070504	Uterus	5.9745	8.05272e-07	0.004995	rs4971059	1.32178e-11	0.208772	TRUE	8.6891e-08	0.00344975
ENSG00000160789	Breast (ER+)	LMNA	1	156082572	156140081	Uterus	-5.65729	3.8853e-06	0.011988	rs4971059	1.32178e-11	0.0102647	FALSE		0.19495
ENSG00000160789	Breast (ER+)	LMNA	1	156082572	156140081	Spleen	6.20968	2.88384e-07	0.000999001	rs4971059	1.32178e-11	0.999992	TRUE		0.19495
ENSG00000196189	Breast (ER+)	SEMA4A	1	156147366	156177752	Ovary	-6.15955	6.93876e-07	0.000999001	rs4971059	1.32178e-11	0.00023551	TRUE	0.034486	0.0161119
ENSG00000160783	Breast (ER+)	PMF1	1	156212993	156240042	Uterus	5.52717	7.2259e-06	0.002997	rs11264359	3.76689e-09	0.50969	TRUE		0.00168247
ENSG00000198952	Breast (ER+)	SMG5	1	156249224	156282825	Ovary	-5.74624	4.3395e-06	0.000999001	rs11264359	3.76689e-09	0.000270022	TRUE	0.059163	0.0554752
ENSG00000116604	Breast (ER+)	MEF2D	1	156463727	156500779	Spleen	3.97392	0.0120692	0.000999001	rs348196	1.48931e-08	1.09606e-09	FALSE		0.265266
ENSG00000143321	Breast (ER+)	HDGF	1	156742109	156766925	Ovary	-3.67657	0.0212692	0.001998	rs2886070	1.10589e-06	0.000254541	TRUE	0.99838	0.0423815
ENSG00000143147	Breast (ER+)	GPR161	1	168079542	168137667	Spleen	-3.95272	0.0123912	0.000999001	rs4657733	2.73023e-07	1	TRUE	0.00010147	0.0138379
ENSG00000143147	Breast (ER+)	GPR161	1	168079542	168137667	Uterus	3.88797	0.00881734	0.000999001	rs4657733	2.73023e-07	1	TRUE	0.00010147	0.0138379
ENSG00000169905	Breast (ER+)	TOR1AIP2	1	179839967	179877803	Cells_EBV-transformed_lymphocytes	3.47473	0.0345346	0.00699301	rs1538622	0.00062678	1	TRUE	0.06396	0.0140816
ENSG00000197721	Breast (ER+)	CR1L	1	207645113	207738416	Whole_Blood	-3.48962	0.0399774	0.004995	rs2724379	6.68177e-05	1	TRUE		0.00103253
ENSG00000135744	Breast (ER+)	AGT	1	230690776	230745576	Cells_Cultured_fibroblasts	3.80805	0.0143652	0.000999001	rs6687360	0.000391937	1	TRUE		0.0032257
ENSG00000162852	Breast (ER+)	CNST	1	246566444	246668595	Adipose_Subcutaneous	3.64238	0.0217273	0.000999001	rs3738448	0.000163172	1	TRUE	0.54494	0.0207797
ENSG00000138092	Breast (ER+)	CENPO	2	24793136	24822376	Breast_Mammary_Tissue	3.44119	0.0493121	0.012987	rs6733224	3.18943e-06	1	TRUE	4.347e-08	0.00157714
ENSG00000180398	Breast (ER+)	MCFD2	2	46901870	46941855	Whole_Blood	3.90823	0.0120417	0.003996	rs2692219	3.1195e-06	1	TRUE	0.036321	0.0162754
ENSG00000214595	Breast (ER+)	EML6	2	54723499	54972025	Adipose_Visceral_Omentum	3.53695	0.0330782	0.000999001	rs12713283	0.000667486	1	TRUE		0.0349254
ENSG00000115946	Breast (ER+)	PNO1	2	68157888	68176238	Vagina	-3.42661	0.0395987	0.011988	rs1503243	1.38222e-05	1	TRUE		0.0135187
ENSG00000115977	Breast (ER+)	AAK1	2	69457997	69674349	Ovary	-3.75332	0.018154	0.000999001	rs11126226	3.41346e-06	1	TRUE	1	0.198971
ENSG00000196862	Breast (ER+)	RGPD4	2	107826892	107892544	Spleen	3.67935	0.0288392	0.00699301	rs6721036	0.000103822	1	TRUE	3.4485e-26	0.0018008
ENSG00000153093	Breast (ER+)	ACOXL	2	110732539	111118548	Cells_Cultured_fibroblasts	3.66343	0.0214347	0.011988	rs2289321	5.00441e-07	1	TRUE		0.00111679
ENSG00000144230	Breast (ER+)	GPR17	2	127645864	127652639	Cells_Cultured_fibroblasts	3.42981	0.0441259	0.000999001	rs744373	0.00569741	1	TRUE	0.013768	0.00364998
ENSG00000144229	Breast (ER+)	THSD7B	2	136765545	137677718	Adipose_Visceral_Omentum	3.57676	0.0308382	0.000999001	rs841435	0.00184446	1	TRUE		0.0196847
ENSG00000239474	Breast (ER+)	KLHL41	2	169509702	169526258	Adipose_Subcutaneous	-4.21722	0.00310117	0.000999001	rs3769771	0.000268363	1	TRUE	8.9595e-05	0.0202211
ENSG00000003436	Breast (ER+)	TFPI	2	187464230	187565760	Spleen	3.52495	0.0421794	0.013986	rs17576323	1.07172e-05	1	TRUE	0.90136	0.0119014
ENSG00000144366	Breast (ER+)	GULP1	2	188291669	188595931	Cells_Cultured_fibroblasts	-3.99353	0.00826565	0.01998	rs17705966	1.75896e-05	1	TRUE		0.0419406
ENSG00000168542	Breast (ER+)	COL3A1	2	188974373	189012746	Cells_EBV-transformed_lymphocytes	-3.63617	0.0222057	0.000999001	rs986588	7.4585e-05	1	TRUE	1	0.226956
ENSG00000144583	Breast (ER+)	MARCHF4	2	216257865	216372483	Vagina	-5.12083	6.12818e-05	0.00599401	rs6721996	1.11713e-87	1	TRUE	0.98499	0.0380219
ENSG00000115461	Breast (ER+)	IGFBP5	2	216672105	216695549	Breast_Mammary_Tissue	3.75663	0.0228089	0.002997	rs6721996	1.11713e-87	1	TRUE	0.0037351	0.161538
ENSG00000144455	Breast (ER+)	SUMF1	3	3700814	4467273	Vagina	3.71135	0.0171014	0.020979	rs6762558	5.86422e-16	1	TRUE		0.0114549
ENSG00000033867	Breast (ER+)	SLC4A7	3	27372723	27484420	Breast_Mammary_Tissue	-9.04757	2.32343e-16	0.026973	rs552647	4.0155e-51	1	TRUE		0.0611295
ENSG00000173585	Breast (ER+)	CCR9	3	45884425	45903174	Cells_EBV-transformed_lymphocytes	-4.32499	0.0020009	0.027972	rs6787229	7.27959e-15	1	TRUE	0.56024	0.00500515
ENSG00000176095	Breast (ER+)	IP6K1	3	49724294	49786542	Breast_Mammary_Tissue	-3.64254	0.0306467	0.015984	rs35260967	3.23213e-05	1	TRUE	0.96551	0.107278
ENSG00000187492	Breast (ER+)	CDHR4	3	49790732	49799873	Uterus	-3.76023	0.013274	0.000999001	rs35260967	3.23213e-05	0.000303515	TRUE		0.00229255
ENSG00000182179	Breast (ER+)	UBA7	3	49805209	49813953	Cells_Cultured_fibroblasts	3.68451	0.0207118	0.000999001	rs35260967	3.23213e-05	0.000455723	TRUE	3.9782e-22	0.00250297
ENSG00000164076	Breast (ER+)	CAMKV	3	49857988	49869935	Cells_Cultured_fibroblasts	-3.63606	0.0225734	0.018981	rs35260967	3.23213e-05	0.000239133	TRUE		0.117975
ENSG00000004534	Breast (ER+)	RBM6	3	49940007	50100045	Cells_EBV-transformed_lymphocytes	3.62259	0.0231335	0.002997	rs35260967	3.23213e-05	0.00463576	TRUE		0.200254
ENSG00000001617	Breast (ER+)	SEMA3F	3	50155045	50189075	Ovary	3.58511	0.0273579	0.000999001	rs35260967	3.23213e-05	0.000195015	TRUE	0.99999	0.113767
ENSG00000188338	Breast (ER+)	SLC38A3	3	50205246	50221486	Uterus	3.49846	0.0308887	0.000999001	rs35260967	3.23213e-05	0.000156426	TRUE
ENSG00000188338	Breast (ER+)	SLC38A3	3	50205246	50221486	Spleen	-3.67549	0.0288392	0.000999001	rs35260967	3.23213e-05	1	TRUE
ENSG00000114383	Breast (ER+)	TUSC2	3	50320027	50328251	Cells_EBV-transformed_lymphocytes	3.56496	0.0278903	0.000999001	rs13100791	3.35175e-05	0.00413527	TRUE		0.0703181
ENSG00000114395	Breast (ER+)	CYB561D2	3	50350845	50358460	Spleen	-3.61401	0.0339902	0.000999001	rs13100791	3.35175e-05	1	TRUE	5.7734e-05	0.00570585
ENSG00000126062	Breast (ER+)	TMEM115	3	50354750	50359521	Ovary	-3.67725	0.0212692	0.000999001	rs13100791	3.35175e-05	0.000264204	TRUE	0.50692	0.0539016
ENSG00000007402	Breast (ER+)	CACNA2D2	3	50362613	50504244	Cells_EBV-transformed_lymphocytes	3.46794	0.0350725	0.001998	rs13100791	3.35175e-05	0.000196988	FALSE	1	0.105406
ENSG00000088543	Breast (ER+)	C3orf18	3	50558025	50571027	Spleen	4.2174	0.00502371	0.00899101	rs13100791	3.35175e-05	1	TRUE		0.00533929
ENSG00000114738	Breast (ER+)	MAPKAPK3	3	50611520	50649291	Vagina	-3.4845	0.0351171	0.014985	rs9859153	0.000206829	1	TRUE	0.078569	0.00988595
ENSG00000144741	Breast (ER+)	SLC25A26	3	66133610	66388116	Cells_Cultured_fibroblasts	3.65899	0.0214347	0.000999001	rs6807028	9.21982e-05	1	TRUE		0.00162519
ENSG00000168386	Breast (ER+)	FILIP1L	3	99828811	100114513	Spleen	5.78748	3.2839e-06	0.000999001	rs9833888	4.66778e-10	1	TRUE	0.99758	0.0122282
ENSG00000036054	Breast (ER+)	TBC1D23	3	100260992	100325251	Vagina	-6.13479	2.86304e-07	0.000999001	rs9833888	4.66778e-10	1	TRUE	0.039869	0.0271898
ENSG00000114354	Breast (ER+)	TFG	3	100709295	100748964	Ovary	5.68056	5.58653e-06	0.020979	rs9833888	4.66778e-10	1	TRUE		0.0676279
ENSG00000144848	Breast (ER+)	ATG3	3	112532510	112562046	Ovary	3.88456	0.0119112	0.000999001	rs9858228	0.00711338	1	TRUE		0.0325487
ENSG00000172020	Breast (ER+)	GAP43	3	115623510	115721490	Cells_EBV-transformed_lymphocytes	-4.44371	0.00125652	0.000999001	rs6795195	0.00108198	1	TRUE	0.99645	0.0400736
ENSG00000158258	Breast (ER+)	CLSTN2	3	139935185	140577397	Adipose_Subcutaneous	-3.69201	0.0189695	0.000999001	rs9846396	7.07418e-14	1	TRUE	0.0017686	0.0229574
ENSG00000114120	Breast (ER+)	SLC25A36	3	140941830	140980995	Uterus	-3.3344	0.0470939	0.000999001	rs9846396	7.07418e-14	1	TRUE		0.0383374
ENSG00000169282	Breast (ER+)	KCNAB1	3	156037701	156538756	Adipose_Visceral_Omentum	-3.55453	0.0324677	0.032967	rs1430410	8.40711e-06	1	TRUE		0.026032
ENSG00000163659	Breast (ER+)	TIPARP	3	156673235	156706770	Vagina	-4.36105	0.001722	0.000999001	rs1430410	8.40711e-06	1	TRUE	1	0.124565
ENSG00000118855	Breast (ER+)	MFSD1	3	158732198	158829719	Adipose_Visceral_Omentum	4.31966	0.00272956	0.000999001	rs1630524	0.000660659	1	TRUE		0.00094762
ENSG00000065882	Breast (ER+)	TBC1D1	4	37891084	38139175	Cells_EBV-transformed_lymphocytes	-3.5332	0.0304391	0.000999001	rs17616434	4.26013e-10	1	TRUE	0.077324	0.00955157
ENSG00000197712	Breast (ER+)	FAM114A1	4	38867677	38945739	Uterus	-4.63864	0.000467213	0.000999001	rs17616434	4.26013e-10	1	TRUE	2.9175e-07	0.00193909
ENSG00000121897	Breast (ER+)	LIAS	4	39459004	39485109	Cells_Cultured_fibroblasts	-3.98731	0.00828823	0.011988	rs17616434	4.26013e-10	1	TRUE		0.0106214
[truncated: 3,672 more rows]

## Sheet: Supplemental Table 5
Supplemental Table 5 : Summary of gene-level associations across isoTWAS and TWAS
[truncated: 25 more rows]

## Sheet: Supplemental Table 6
Supplemental Table 6 : Key biological pathways that were enriched for cancer-specific sets of isoTWAS-prioritized genes
[truncated: 117 more rows]

[truncated: 7 more sheets: Supplemental Table 7, Supplemental Table 8, Supplemental Table 9, Supplemental Table 10, Supplemental Table 11, Supplemental Table 12, Supplemental Table 13]
